# Supplementary material for: Tris(o-chloro­benz­yl)[3-(4-meth­oxybenzoyl)­propionato-κO]tin(IV)
Source: Acta Crystallogr Sect E Struct Rep Online. 2010 Feb 20;66(Pt 3):m315. doi: 10.1107/S1600536810005921 (PMC2983718; doi:10.1107/S1600536810005921)
Supplement: Supplementary file 1 [file e-66-0m315-sup1.cif]

##############################################################################
###                                                                        ###
###        Electronic paper (Acta Crystallographica Section E)             ###
###                                                                        ###
##############################################################################
#                                                                            #
# This CIF contains the data in a paper accepted for publication in Acta     #
# Crystallographica Section E. It conforms to the requirements of Notes      #
# for Authors for Section E, and has been peer reviewed under the auspices   #
# of the IUCr Commission on Journals.                                        #
#                                                                            #
# Full details of the Crystallographic Information File format               #
# are given in the paper "The Crystallographic Information File (CIF):       #
# a New Standard Archive File for Crystallography" by S. R. Hall, F. H.      #
# Allen and I. D. Brown [Acta Cryst. (1991), A47, 655-685].                  #
#                                                                            #
# The current version of the core CIF dictionary is obtainable from          #
# ftp://ftp.iucr.org/pub/cif_core.dic. The current version number is 2.4.    #
#                                                                            #
# Software is freely available for graphical display of the structure(s) in  #
# this CIF.  For information consult the CIF home page http://www.iucr.org/  #
# cif/home.html                                                              #
#                                                                            #
# This file may be used for bona fide research purposes within the           #
# scientific community so long as proper attribution is given to the journal # 
# article from which it was obtained.                                        #
#                                                                            #
##############################################################################
                                             
data_global
_audit_creation_method     SHELXL-97
_journal_date_recd_electronic     2010-02-11
_journal_date_accepted     2010-02-13
_journal_name_full     'Acta Crystallographica, Section E'
_journal_year     2010
_journal_volume     66
_journal_issue      3
_journal_page_first     m315
_journal_page_last     m315
_journal_paper_category     QM
_journal_coeditor_code     XU2728
_publ_contact_author
;
Dr. Seik Weng Ng
Department of Chemistry
University of Malaya
50603 Kuala Lumpur
Malaysia
;
_publ_contact_author_email     seikweng@um.edu.my
_publ_contact_author_fax     '03 7967 4193'
_publ_contact_author_phone     '03 7967 6778'
_publ_section_title
;
Tris(<i>o</i>-chlorobenzyl)[3-(4-methoxybenzoyl)propionato-\k<i>O</i>]tin(IV)
;
loop_
    _publ_author_name
    _publ_author_address
    'Keng, Thy Chun'
;
Department of Chemistry
University of Malaya
50603 Kuala Lumpur
Malaysia
;
    'Lo, Kong Mun'
;
Department of Chemistry
University of Malaya
50603 Kuala Lumpur
Malaysia
;
    'Ng, Seik Weng'
;
Department of Chemistry
University of Malaya
50603 Kuala Lumpur
Malaysia
;
data_I
_audit_creation_method     SHELXL-97
_chemical_name_systematic
;
Tris(<i>o</i>-chlorobenzyl)[3-(4-methoxybenzoyl)propionato-\k<i>O</i>]\
tin(IV)
;
_chemical_name_common     ?
_chemical_formula_moiety     'C32 H29 Cl3 O4 Sn'
_chemical_formula_sum     'C32 H29 Cl3 O4 Sn'
_chemical_formula_iupac     '[Sn (C7 H6 Cl)3 (C11 H11 O4)]'
_chemical_formula_weight     702.59
_chemical_melting_point     ?
_symmetry_cell_setting     Triclinic
_symmetry_space_group_name_H-M     'P -1'
_symmetry_space_group_name_Hall     '-P 1'
loop_
    _symmetry_equiv_pos_as_xyz
    'x, y, z'
    '-x, -y, -z'
_cell_length_a     8.4934(6)
_cell_length_b     9.2077(7)
_cell_length_c     21.3736(16)
_cell_angle_alpha     82.5920(10)
_cell_angle_beta     85.6540(10)
_cell_angle_gamma     66.7570(10)
_cell_volume     1522.47(19)
_cell_formula_units_Z     2
_cell_measurement_reflns_used     3994
_cell_measurement_theta_min     2.4
_cell_measurement_theta_max     22.1
_cell_measurement_temperature     293(2)
_exptl_crystal_description     Prism
_exptl_crystal_colour     Colorless
_exptl_crystal_size_max     0.30
_exptl_crystal_size_mid     0.20
_exptl_crystal_size_min     0.10
_exptl_crystal_density_diffrn     1.533
_exptl_crystal_density_meas     ?
_exptl_crystal_density_method     'not measured'
_exptl_crystal_F_000     708
_exptl_absorpt_coefficient_mu     1.138
_exptl_absorpt_correction_type     Multi-scan
_exptl_absorpt_process_details     '(SADABS; Sheldrick, 1996)'
_exptl_absorpt_correction_T_min     0.795
_exptl_absorpt_correction_T_max     1.000
_diffrn_ambient_temperature     293(2)
_diffrn_radiation_type     MoK\a
_diffrn_radiation_wavelength     0.71073
_diffrn_radiation_source     'fine-focus sealed tube'
_diffrn_radiation_monochromator     graphite
_diffrn_measurement_device_type     'Bruker SMART APEX diffractometer'
_diffrn_measurement_method     '\w scans'
_diffrn_detector_area_resol_mean     ?
_diffrn_reflns_number     14685
_diffrn_reflns_av_R_equivalents     0.0270
_diffrn_reflns_av_sigmaI/netI     0.0430
_diffrn_reflns_theta_min     0.96
_diffrn_reflns_theta_max     27.50
_diffrn_reflns_theta_full     27.50
_diffrn_measured_fraction_theta_max     0.992
_diffrn_measured_fraction_theta_full     0.992
_diffrn_reflns_limit_h_min     -11
_diffrn_reflns_limit_h_max     10
_diffrn_reflns_limit_k_min     -11
_diffrn_reflns_limit_k_max     11
_diffrn_reflns_limit_l_min     -27
_diffrn_reflns_limit_l_max     27
_diffrn_standards_number     0
_diffrn_standards_interval_count     0
_diffrn_standards_interval_time     0
_diffrn_standards_decay_%     0
_reflns_number_total     6922
_reflns_number_gt     5062
_reflns_threshold_expression     I>2\s(I)
_refine_ls_structure_factor_coef     Fsqd
_refine_ls_matrix_type     full
_refine_ls_R_factor_all     0.0632
_refine_ls_R_factor_gt     0.0408
_refine_ls_wR_factor_gt     0.0952
_refine_ls_wR_factor_ref     0.1137
_refine_ls_goodness_of_fit_ref     1.031
_refine_ls_restrained_S_all     1.062
_refine_ls_number_reflns     6922
_refine_ls_number_parameters     348
_refine_ls_number_restraints     116
_refine_ls_hydrogen_treatment     constr
_refine_ls_weighting_scheme     calc
_refine_ls_weighting_details
         'calc w=1/[\s^2^(Fo^2^)+(0.0516P)^2^+0.3970P] where P=(Fo^2^+2Fc^2^)/3'
_atom_sites_solution_hydrogens     geom
_atom_sites_solution_primary     direct
_atom_sites_solution_secondary     difmap
_refine_ls_shift/su_max     0.001
_refine_ls_shift/su_mean     0.000
_refine_diff_density_max     0.393
_refine_diff_density_min     -0.407
_refine_ls_extinction_method     none
_refine_ls_extinction_coef     ?
loop_
    _atom_type_symbol
    _atom_type_description
    _atom_type_scat_dispersion_real
    _atom_type_scat_dispersion_imag
    _atom_type_scat_source
    'C' 'C' 0.0033 0.0016
                         'International Tables Vol C Tables 4.2.6.8 and 6.1.1.4'
    'H' 'H' 0.0000 0.0000
                         'International Tables Vol C Tables 4.2.6.8 and 6.1.1.4'
    'O' 'O' 0.0106 0.0060
                         'International Tables Vol C Tables 4.2.6.8 and 6.1.1.4'
    'Cl' 'Cl' 0.1484 0.1585
                         'International Tables Vol C Tables 4.2.6.8 and 6.1.1.4'
    'Sn' 'Sn' -0.6537 1.4246
                         'International Tables Vol C Tables 4.2.6.8 and 6.1.1.4'
_computing_data_collection     'APEX2 (Bruker, 2009)'
_computing_cell_refinement     'SAINT (Bruker, 2009)'
_computing_data_reduction     'SAINT (Bruker, 2009)'
_computing_structure_solution     'SHELXS97 (Sheldrick, 2008)'
_computing_structure_refinement     'SHELXL97 (Sheldrick, 2008)'
_computing_molecular_graphics     'X-SEED (Barbour, 2001)'
_computing_publication_material     'publCIF (Westrip, 2010)'
loop_
    _atom_site_type_symbol
    _atom_site_label
    _atom_site_fract_x
    _atom_site_fract_y
    _atom_site_fract_z
    _atom_site_U_iso_or_equiv
    _atom_site_adp_type
    _atom_site_calc_flag
    _atom_site_refinement_flags
    _atom_site_occupancy
    _atom_site_disorder_assembly
    _atom_site_disorder_group
    Sn Sn1 0.43681(3) 0.57720(3) 0.210995(12) 0.05681(11) Uani d . 1 . .
    Cl Cl1 0.26514(16) 0.91485(13) 0.09610(6) 0.0829(3) Uani d . 1 . .
    Cl Cl2 0.86070(17) 0.2126(2) 0.18407(7) 0.1150(5) Uani d . 1 . .
    Cl Cl3 0.2567(3) 0.26908(19) 0.23276(8) 0.1215(5) Uani d . 1 . .
    C C1 0.1641(5) 0.7088(5) 0.19945(18) 0.0605(10) Uani d . 1 A .
    H H1A 0.1026 0.6603 0.2294 0.073 Uiso calc R 1 . .
    H H1B 0.1341 0.8167 0.2093 0.073 Uiso calc R 1 . .
    C C2 0.1068(3) 0.7144(3) 0.13357(9) 0.0509(8) Uani d G 1 . .
    C C3 0.0112(3) 0.6280(3) 0.12270(11) 0.0618(10) Uani d G 1 A .
    H H3 -0.0205 0.5691 0.1562 0.074 Uiso calc R 1 . .
    C C4 -0.0369(3) 0.6296(3) 0.06181(13) 0.0714(11) Uani d G 1 A .
    H H4 -0.1008 0.5717 0.0545 0.086 Uiso calc R 1 . .
    C C5 0.0105(4) 0.7176(3) 0.01178(9) 0.0733(12) Uani d G 1 A .
    H H5 -0.0216 0.7187 -0.0290 0.088 Uiso calc R 1 . .
    C C6 0.1061(3) 0.8041(3) 0.02265(10) 0.0659(10) Uani d G 1 A .
    H H6 0.1378 0.8630 -0.0108 0.079 Uiso calc R 1 . .
    C C7 0.1542(3) 0.8025(3) 0.08354(11) 0.0549(9) Uani d G 1 A .
    C C8 0.5728(5) 0.5071(5) 0.1235(2) 0.0676(11) Uani d . 1 A .
    H H8A 0.5150 0.5857 0.0891 0.081 Uiso calc R 1 . .
    H H8B 0.6878 0.5044 0.1251 0.081 Uiso calc R 1 . .
    C C9 0.5835(3) 0.3466(3) 0.11058(13) 0.0559(9) Uani d G 1 . .
    C C10 0.4632(3) 0.3387(3) 0.07197(13) 0.0745(12) Uani d G 1 A .
    H H10 0.3806 0.4317 0.0533 0.089 Uiso calc R 1 . .
    C C11 0.4664(4) 0.1919(4) 0.06124(15) 0.0962(16) Uani d G 1 A .
    H H11 0.3859 0.1866 0.0354 0.115 Uiso calc R 1 . .
    C C12 0.5899(5) 0.0529(3) 0.08913(18) 0.1005(18) Uani d G 1 A .
    H H12 0.5920 -0.0454 0.0820 0.121 Uiso calc R 1 . .
    C C13 0.7102(4) 0.0607(3) 0.12775(16) 0.0869(15) Uani d G 1 A .
    H H13 0.7928 -0.0323 0.1464 0.104 Uiso calc R 1 . .
    C C14 0.7070(3) 0.2076(3) 0.13847(12) 0.0664(10) Uani d G 1 A .
    C C15 0.4920(6) 0.3911(5) 0.2881(2) 0.0772(12) Uani d . 1 A .
    H H15A 0.5436 0.2885 0.2718 0.093 Uiso calc R 1 . .
    H H15B 0.5733 0.3995 0.3155 0.093 Uiso calc R 1 . .
    C C16 0.3305(4) 0.4030(4) 0.32513(14) 0.0729(12) Uani d G 1 . .
    C C17 0.2955(5) 0.4740(4) 0.38092(16) 0.0969(16) Uani d G 1 A .
    H H17 0.3744 0.5073 0.3959 0.116 Uiso calc R 1 . .
    C C18 0.1425(6) 0.4953(5) 0.41438(15) 0.132(3) Uani d G 1 A .
    H H18 0.1191 0.5428 0.4517 0.159 Uiso calc R 1 . .
    C C19 0.0246(4) 0.4456(5) 0.3920(2) 0.136(3) Uani d G 1 A .
    H H19 -0.0778 0.4598 0.4144 0.164 Uiso calc R 1 . .
    C C20 0.0596(4) 0.3746(5) 0.3362(2) 0.122(2) Uani d G 1 A .
    H H20 -0.0193 0.3413 0.3213 0.146 Uiso calc R 1 . .
    C C21 0.2126(5) 0.3533(4) 0.30278(15) 0.0834(13) Uani d G 1 A .
    O O1 0.4575(9) 0.7580(9) 0.2569(3) 0.0768(14) Uani d PDU 0.50 A 1
    O O2 0.7217(9) 0.6062(9) 0.2436(3) 0.0887(15) Uani d PDU 0.50 A 1
    O O3 0.588(4) 0.655(3) 0.4097(15) 0.104(4) Uani d PDU 0.50 A 1
    O O4 0.0927(11) 0.9380(10) 0.6204(4) 0.1084(18) Uani d PDU 0.50 A 1
    C C22 0.6118(11) 0.7264(9) 0.2664(3) 0.081(2) Uani d PDU 0.50 A 1
    C C23 0.6705(14) 0.8200(15) 0.3018(6) 0.075(3) Uani d PDU 0.50 A 1
    H H23A 0.7752 0.7495 0.3227 0.090 Uiso calc PR 0.50 A 1
    H H23B 0.6982 0.8962 0.2722 0.090 Uiso calc PR 0.50 A 1
    C C24 0.548(2) 0.9058(18) 0.3491(7) 0.071(2) Uani d PDU 0.50 A 1
    H H24A 0.4394 0.9684 0.3292 0.086 Uiso calc PR 0.50 A 1
    H H24B 0.5890 0.9788 0.3645 0.086 Uiso calc PR 0.50 A 1
    C C25 0.5198(18) 0.802(3) 0.4030(6) 0.0772(15) Uani d PDU 0.50 A 1
    C C26 0.403(2) 0.8541(13) 0.4597(6) 0.0708(14) Uani d PGDU 0.50 A 1
    C C27 0.4017(15) 0.7283(9) 0.5032(5) 0.081(2) Uani d PGU 0.50 A 1
    H H27 0.4724 0.6245 0.4964 0.097 Uiso calc PR 0.50 A 1
    C C28 0.2951(11) 0.7578(7) 0.5567(4) 0.082(2) Uani d PGU 0.50 A 1
    H H28 0.2945 0.6736 0.5858 0.099 Uiso calc PR 0.50 A 1
    C C29 0.1895(9) 0.9130(8) 0.5668(3) 0.072(2) Uani d PGDU 0.50 A 1
    C C30 0.1905(12) 1.0387(7) 0.5234(4) 0.081(2) Uani d PGU 0.50 A 1
    H H30 0.1198 1.1426 0.5301 0.097 Uiso calc PR 0.50 A 1
    C C31 0.2971(18) 1.0093(11) 0.4698(5) 0.078(2) Uani d PGU 0.50 A 1
    H H31 0.2978 1.0934 0.4408 0.094 Uiso calc PR 0.50 A 1
    C C32 -0.022(3) 1.0886(15) 0.6320(10) 0.124(4) Uani d PDU 0.50 A 1
    H H32A -0.0767 1.0831 0.6727 0.187 Uiso calc PR 0.50 A 1
    H H32B -0.1072 1.1294 0.6001 0.187 Uiso calc PR 0.50 A 1
    H H32C 0.0383 1.1578 0.6311 0.187 Uiso calc PR 0.50 A 1
    O O1' 0.3878(8) 0.7681(8) 0.2923(3) 0.0768(14) Uani d PD 0.50 A 2
    O O2' 0.5929(9) 0.7007(9) 0.2224(3) 0.0887(15) Uani d PD 0.50 A 2
    O O3' 0.611(4) 0.677(3) 0.3979(15) 0.104(4) Uani d PD 0.50 A 2
    O O4' 0.0474(11) 1.0989(9) 0.5980(4) 0.1084(18) Uani d PD 0.50 A 2
    C C22' 0.5231(10) 0.7763(8) 0.2700(3) 0.081(2) Uani d PD 0.50 A 2
    C C23' 0.6080(14) 0.8686(15) 0.2958(6) 0.075(3) Uani d PD 0.50 A 2
    H H23C 0.6144 0.9514 0.2640 0.090 Uiso calc PR 0.50 A 2
    H H23D 0.7237 0.7991 0.3079 0.090 Uiso calc PR 0.50 A 2
    C C24' 0.506(2) 0.9411(19) 0.3522(7) 0.071(2) Uani d PD 0.50 A 2
    H H24C 0.5528 1.0112 0.3666 0.086 Uiso calc PR 0.50 A 2
    H H24D 0.3883 1.0038 0.3407 0.086 Uiso calc PR 0.50 A 2
    C C25' 0.5114(19) 0.816(3) 0.4034(6) 0.0772(15) Uani d PD 0.50 A 2
    C C26' 0.389(2) 0.8780(13) 0.4571(6) 0.0708(14) Uani d PGD 0.50 A 2
    C C27' 0.3492(15) 0.7807(8) 0.5055(5) 0.081(2) Uani d PG 0.50 A 2
    H H27' 0.3991 0.6709 0.5055 0.097 Uiso calc PR 0.50 A 2
    C C28' 0.2352(11) 0.8477(8) 0.5540(3) 0.082(2) Uani d PG 0.50 A 2
    H H28' 0.2088 0.7827 0.5864 0.099 Uiso calc PR 0.50 A 2
    C C29' 0.1607(9) 1.0120(8) 0.5540(3) 0.072(2) Uani d PGD 0.50 A 2
    C C30' 0.2002(12) 1.1092(8) 0.5055(4) 0.081(2) Uani d PG 0.50 A 2
    H H30' 0.1504 1.2191 0.5055 0.097 Uiso calc PR 0.50 A 2
    C C31' 0.3142(18) 1.0422(12) 0.4571(5) 0.078(2) Uani d PG 0.50 A 2
    H H31' 0.3406 1.1073 0.4247 0.094 Uiso calc PR 0.50 A 2
    C C32' -0.004(3) 1.017(2) 0.6466(9) 0.124(4) Uani d PD 0.50 A 2
    H H32D 0.0576 1.0085 0.6836 0.187 Uiso calc PR 0.50 A 2
    H H32E 0.0174 0.9126 0.6359 0.187 Uiso calc PR 0.50 A 2
    H H32F -0.1249 1.0719 0.6549 0.187 Uiso calc PR 0.50 A 2
loop_
    _atom_site_aniso_label
    _atom_site_aniso_U_11
    _atom_site_aniso_U_22
    _atom_site_aniso_U_33
    _atom_site_aniso_U_12
    _atom_site_aniso_U_13
    _atom_site_aniso_U_23
    Sn1 0.05296(17) 0.06063(18) 0.05656(17) -0.02085(13) 0.00286(11)
                                                                    -0.01208(12)
    Cl1 0.0876(8) 0.0649(6) 0.1080(9) -0.0445(6) -0.0020(7) -0.0017(6)
    Cl2 0.0662(8) 0.1523(14) 0.0965(10) -0.0022(8) -0.0191(7) -0.0315(9)
    Cl3 0.1578(16) 0.1071(11) 0.1053(11) -0.0565(11) -0.0304(10) 0.0005(9)
    C1 0.057(2) 0.058(2) 0.059(2) -0.0125(18) 0.0048(18) -0.0129(18)
    C2 0.0423(19) 0.0439(18) 0.059(2) -0.0094(15) 0.0026(16) -0.0052(16)
    C3 0.054(2) 0.059(2) 0.071(3) -0.0237(19) 0.0071(19) -0.0021(19)
    C4 0.067(3) 0.076(3) 0.081(3) -0.035(2) -0.005(2) -0.017(2)
    C5 0.071(3) 0.078(3) 0.061(3) -0.016(2) -0.013(2) -0.012(2)
    C6 0.064(3) 0.057(2) 0.064(3) -0.014(2) 0.004(2) 0.0029(19)
    C7 0.050(2) 0.0436(19) 0.067(2) -0.0148(16) 0.0027(18) -0.0048(17)
    C8 0.063(3) 0.071(3) 0.067(3) -0.025(2) 0.015(2) -0.011(2)
    C9 0.046(2) 0.064(2) 0.053(2) -0.0173(18) 0.0114(16) -0.0103(18)
    C10 0.064(3) 0.084(3) 0.073(3) -0.027(2) 0.007(2) -0.016(2)
    C11 0.072(3) 0.123(5) 0.109(4) -0.049(3) 0.013(3) -0.043(4)
    C12 0.094(4) 0.093(4) 0.131(5) -0.054(3) 0.045(4) -0.041(4)
    C13 0.077(3) 0.064(3) 0.096(4) -0.010(2) 0.034(3) -0.002(3)
    C14 0.051(2) 0.071(3) 0.062(2) -0.009(2) 0.0118(18) -0.009(2)
    C15 0.066(3) 0.079(3) 0.071(3) -0.014(2) -0.001(2) 0.002(2)
    C16 0.072(3) 0.061(3) 0.068(3) -0.012(2) 0.006(2) 0.009(2)
    C17 0.107(4) 0.090(4) 0.075(3) -0.023(3) 0.018(3) -0.006(3)
    C18 0.141(6) 0.104(5) 0.112(5) -0.016(4) 0.051(5) -0.009(4)
    C19 0.098(5) 0.125(6) 0.151(7) -0.022(4) 0.055(5) 0.004(5)
    C20 0.087(4) 0.109(5) 0.159(6) -0.044(4) 0.003(4) 0.040(4)
    C21 0.085(3) 0.070(3) 0.087(3) -0.028(3) -0.002(3) 0.015(2)
    O1 0.067(3) 0.091(3) 0.085(4) -0.038(3) 0.004(2) -0.030(3)
    O2 0.088(4) 0.109(4) 0.082(3) -0.047(3) 0.008(3) -0.034(3)
    O3 0.102(6) 0.073(5) 0.103(9) -0.007(4) 0.016(5) 0.012(5)
    O4 0.123(5) 0.105(4) 0.096(4) -0.042(4) 0.001(3) -0.019(3)
    C22 0.087(7) 0.088(5) 0.076(4) -0.041(5) -0.008(5) -0.011(4)
    C23 0.070(7) 0.090(6) 0.078(4) -0.040(6) -0.010(4) -0.017(4)
    C24 0.075(7) 0.065(6) 0.077(3) -0.027(5) -0.007(4) -0.013(3)
    C25 0.073(3) 0.072(4) 0.078(3) -0.018(3) -0.016(2) -0.006(2)
    C26 0.066(3) 0.073(4) 0.070(3) -0.020(3) -0.019(2) -0.006(3)
    C27 0.082(7) 0.077(6) 0.074(3) -0.017(5) -0.009(4) -0.015(4)
    C28 0.084(6) 0.074(6) 0.079(4) -0.019(5) -0.018(4) -0.003(5)
    C29 0.070(4) 0.066(5) 0.080(4) -0.018(4) -0.012(3) -0.027(4)
    C30 0.082(4) 0.072(6) 0.086(6) -0.027(4) -0.007(4) -0.006(5)
    C31 0.076(4) 0.078(5) 0.077(5) -0.024(3) -0.011(3) -0.006(4)
    C32 0.117(6) 0.163(10) 0.105(8) -0.066(8) -0.002(5) -0.021(7)
    O1' 0.067(3) 0.091(3) 0.085(4) -0.038(3) 0.004(2) -0.030(3)
    O2' 0.088(4) 0.109(4) 0.082(3) -0.047(3) 0.008(3) -0.034(3)
    O3' 0.102(6) 0.073(5) 0.103(9) -0.007(4) 0.016(5) 0.012(5)
    O4' 0.123(5) 0.105(4) 0.096(4) -0.042(4) 0.001(3) -0.019(3)
    C22' 0.087(7) 0.088(5) 0.076(4) -0.041(5) -0.008(5) -0.011(4)
    C23' 0.070(7) 0.090(6) 0.078(4) -0.040(6) -0.010(4) -0.017(4)
    C24' 0.075(7) 0.065(6) 0.077(3) -0.027(5) -0.007(4) -0.013(3)
    C25' 0.073(3) 0.072(4) 0.078(3) -0.018(3) -0.016(2) -0.006(2)
    C26' 0.066(3) 0.073(4) 0.070(3) -0.020(3) -0.019(2) -0.006(3)
    C27' 0.082(7) 0.077(6) 0.074(3) -0.017(5) -0.009(4) -0.015(4)
    C28' 0.084(6) 0.074(6) 0.079(4) -0.019(5) -0.018(4) -0.003(5)
    C29' 0.070(4) 0.066(5) 0.080(4) -0.018(4) -0.012(3) -0.027(4)
    C30' 0.082(4) 0.072(6) 0.086(6) -0.027(4) -0.007(4) -0.006(5)
    C31' 0.076(4) 0.078(5) 0.077(5) -0.024(3) -0.011(3) -0.006(4)
    C32' 0.117(6) 0.163(10) 0.105(8) -0.066(8) -0.002(5) -0.021(7)
_geom_special_details
;
 All esds (except the esd in the dihedral angle between two l.s. planes)
 are estimated using the full covariance matrix.  The cell esds are taken
 into account individually in the estimation of esds in distances, angles
 and torsion angles; correlations between esds in cell parameters are only
 used when they are defined by crystal symmetry.  An approximate (isotropic)
 treatment of cell esds is used for estimating esds involving l.s. planes.
;
loop_
    _geom_bond_atom_site_label_1
    _geom_bond_atom_site_label_2
    _geom_bond_site_symmetry_2
    _geom_bond_distance
    _geom_bond_publ_flag
    Sn1 O2' . 2.103(7) ?
    Sn1 O1 . 2.108(7) ?
    Sn1 C15 . 2.150(4) ?
    Sn1 C8 . 2.155(4) ?
    Sn1 C1 . 2.165(4) ?
    Sn1 O1' . 2.527(6) ?
    Cl1 C7 . 1.706(2) ?
    Cl2 C14 . 1.705(3) ?
    Cl3 C21 . 1.722(3) ?
    C1 C2 . 1.513(4) ?
    C1 H1A . 0.9700 ?
    C1 H1B . 0.9700 ?
    C2 C3 . 1.3900 ?
    C2 C7 . 1.3900 ?
    C3 C4 . 1.3900 ?
    C3 H3 . 0.9300 ?
    C4 C5 . 1.3900 ?
    C4 H4 . 0.9300 ?
    C5 C6 . 1.3900 ?
    C5 H5 . 0.9300 ?
    C6 C7 . 1.3900 ?
    C6 H6 . 0.9300 ?
    C8 C9 . 1.505(4) ?
    C8 H8A . 0.9700 ?
    C8 H8B . 0.9700 ?
    C9 C10 . 1.3900 ?
    C9 C14 . 1.3900 ?
    C10 C11 . 1.3900 ?
    C10 H10 . 0.9300 ?
    C11 C12 . 1.3900 ?
    C11 H11 . 0.9300 ?
    C12 C13 . 1.3900 ?
    C12 H12 . 0.9300 ?
    C13 C14 . 1.3900 ?
    C13 H13 . 0.9300 ?
    C15 C16 . 1.504(5) ?
    C15 H15A . 0.9700 ?
    C15 H15B . 0.9700 ?
    C16 C17 . 1.3900 ?
    C16 C21 . 1.3900 ?
    C17 C18 . 1.3900 ?
    C17 H17 . 0.9300 ?
    C18 C19 . 1.3900 ?
    C18 H18 . 0.9300 ?
    C19 C20 . 1.3900 ?
    C19 H19 . 0.9300 ?
    C20 C21 . 1.3900 ?
    C20 H20 . 0.9300 ?
    O1 C22 . 1.251(8) ?
    O2 C22 . 1.260(8) ?
    O3 C25 . 1.236(9) ?
    O4 C29 . 1.348(7) ?
    O4 C32 . 1.385(9) ?
    C22 C23 . 1.460(9) ?
    C23 C24 . 1.457(8) ?
    C23 H23A . 0.9700 ?
    C23 H23B . 0.9700 ?
    C24 C25 . 1.469(9) ?
    C24 H24A . 0.9700 ?
    C24 H24B . 0.9700 ?
    C25 C26 . 1.510(8) ?
    C26 C27 . 1.3900 ?
    C26 C31 . 1.3900 ?
    C27 C28 . 1.3900 ?
    C27 H27 . 0.9300 ?
    C28 C29 . 1.3900 ?
    C28 H28 . 0.9300 ?
    C29 C30 . 1.3900 ?
    C30 C31 . 1.3900 ?
    C30 H30 . 0.9300 ?
    C31 H31 . 0.9300 ?
    C32 H32A . 0.9600 ?
    C32 H32B . 0.9600 ?
    C32 H32C . 0.9600 ?
    O1' C22' . 1.237(8) ?
    O2' C22' . 1.279(8) ?
    O3' C25' . 1.240(9) ?
    O4' C32' . 1.354(9) ?
    O4' C29' . 1.379(7) ?
    C22' C23' . 1.487(9) ?
    C23' C24' . 1.496(8) ?
    C23' H23C . 0.9700 ?
    C23' H23D . 0.9700 ?
    C24' C25' . 1.475(9) ?
    C24' H24C . 0.9700 ?
    C24' H24D . 0.9700 ?
    C25' C26' . 1.499(8) ?
    C26' C27' . 1.3900 ?
    C26' C31' . 1.3900 ?
    C27' C28' . 1.3900 ?
    C27' H27' . 0.9300 ?
    C28' C29' . 1.3900 ?
    C28' H28' . 0.9300 ?
    C29' C30' . 1.3900 ?
    C30' C31' . 1.3900 ?
    C30' H30' . 0.9300 ?
    C31' H31' . 0.9300 ?
    C32' H32D . 0.9600 ?
    C32' H32E . 0.9600 ?
    C32' H32F . 0.9600 ?
loop_
    _geom_angle_atom_site_label_1
    _geom_angle_atom_site_label_2
    _geom_angle_atom_site_label_3
    _geom_angle_site_symmetry_1
    _geom_angle_site_symmetry_3
    _geom_angle
    _geom_angle_publ_flag
    O2' Sn1 O1 . . 35.4(2) ?
    O2' Sn1 C15 . . 106.1(2) ?
    O1 Sn1 C15 . . 99.8(2) ?
    O2' Sn1 C8 . . 89.2(2) ?
    O1 Sn1 C8 . . 122.1(2) ?
    C15 Sn1 C8 . . 115.29(17) ?
    O2' Sn1 C1 . . 119.2(2) ?
    O1 Sn1 C1 . . 91.8(2) ?
    C15 Sn1 C1 . . 112.27(17) ?
    C8 Sn1 C1 . . 112.93(16) ?
    O2' Sn1 O1' . . 54.5(2) ?
    O1 Sn1 O1' . . 20.3(2) ?
    C15 Sn1 O1' . . 87.3(2) ?
    C8 Sn1 O1' . . 142.43(18) ?
    C1 Sn1 O1' . . 81.82(17) ?
    C2 C1 Sn1 . . 113.2(2) ?
    C2 C1 H1A . . 108.9 ?
    Sn1 C1 H1A . . 108.9 ?
    C2 C1 H1B . . 108.9 ?
    Sn1 C1 H1B . . 108.9 ?
    H1A C1 H1B . . 107.7 ?
    C3 C2 C7 . . 120.0 ?
    C3 C2 C1 . . 120.1(2) ?
    C7 C2 C1 . . 119.8(2) ?
    C4 C3 C2 . . 120.0 ?
    C4 C3 H3 . . 120.0 ?
    C2 C3 H3 . . 120.0 ?
    C3 C4 C5 . . 120.0 ?
    C3 C4 H4 . . 120.0 ?
    C5 C4 H4 . . 120.0 ?
    C4 C5 C6 . . 120.0 ?
    C4 C5 H5 . . 120.0 ?
    C6 C5 H5 . . 120.0 ?
    C7 C6 C5 . . 120.0 ?
    C7 C6 H6 . . 120.0 ?
    C5 C6 H6 . . 120.0 ?
    C6 C7 C2 . . 120.0 ?
    C6 C7 Cl1 . . 119.14(15) ?
    C2 C7 Cl1 . . 120.82(15) ?
    C9 C8 Sn1 . . 112.1(2) ?
    C9 C8 H8A . . 109.2 ?
    Sn1 C8 H8A . . 109.2 ?
    C9 C8 H8B . . 109.2 ?
    Sn1 C8 H8B . . 109.2 ?
    H8A C8 H8B . . 107.9 ?
    C10 C9 C14 . . 120.0 ?
    C10 C9 C8 . . 118.9(3) ?
    C14 C9 C8 . . 121.1(3) ?
    C9 C10 C11 . . 120.0 ?
    C9 C10 H10 . . 120.0 ?
    C11 C10 H10 . . 120.0 ?
    C12 C11 C10 . . 120.0 ?
    C12 C11 H11 . . 120.0 ?
    C10 C11 H11 . . 120.0 ?
    C11 C12 C13 . . 120.0 ?
    C11 C12 H12 . . 120.0 ?
    C13 C12 H12 . . 120.0 ?
    C12 C13 C14 . . 120.0 ?
    C12 C13 H13 . . 120.0 ?
    C14 C13 H13 . . 120.0 ?
    C13 C14 C9 . . 120.0 ?
    C13 C14 Cl2 . . 118.7(2) ?
    C9 C14 Cl2 . . 121.2(2) ?
    C16 C15 Sn1 . . 110.4(3) ?
    C16 C15 H15A . . 109.6 ?
    Sn1 C15 H15A . . 109.6 ?
    C16 C15 H15B . . 109.6 ?
    Sn1 C15 H15B . . 109.6 ?
    H15A C15 H15B . . 108.1 ?
    C17 C16 C21 . . 120.0 ?
    C17 C16 C15 . . 118.6(3) ?
    C21 C16 C15 . . 121.3(3) ?
    C18 C17 C16 . . 120.0 ?
    C18 C17 H17 . . 120.0 ?
    C16 C17 H17 . . 120.0 ?
    C17 C18 C19 . . 120.0 ?
    C17 C18 H18 . . 120.0 ?
    C19 C18 H18 . . 120.0 ?
    C18 C19 C20 . . 120.0 ?
    C18 C19 H19 . . 120.0 ?
    C20 C19 H19 . . 120.0 ?
    C21 C20 C19 . . 120.0 ?
    C21 C20 H20 . . 120.0 ?
    C19 C20 H20 . . 120.0 ?
    C20 C21 C16 . . 120.0 ?
    C20 C21 Cl3 . . 120.8(3) ?
    C16 C21 Cl3 . . 119.2(3) ?
    C22 O1 Sn1 . . 109.7(6) ?
    C29 O4 C32 . . 121.6(11) ?
    O1 C22 O2 . . 117.3(8) ?
    O1 C22 C23 . . 124.0(8) ?
    O2 C22 C23 . . 118.7(8) ?
    C24 C23 C22 . . 114.9(8) ?
    C24 C23 H23A . . 108.5 ?
    C22 C23 H23A . . 108.5 ?
    C24 C23 H23B . . 108.5 ?
    C22 C23 H23B . . 108.5 ?
    H23A C23 H23B . . 107.5 ?
    C23 C24 C25 . . 113.6(8) ?
    C23 C24 H24A . . 108.8 ?
    C25 C24 H24A . . 108.8 ?
    C23 C24 H24B . . 108.8 ?
    C25 C24 H24B . . 108.8 ?
    H24A C24 H24B . . 107.7 ?
    O3 C25 C24 . . 125.8(14) ?
    O3 C25 C26 . . 107.8(18) ?
    C24 C25 C26 . . 126.4(15) ?
    C27 C26 C31 . . 120.0 ?
    C27 C26 C25 . . 113.4(11) ?
    C31 C26 C25 . . 126.5(11) ?
    C26 C27 C28 . . 120.0 ?
    C26 C27 H27 . . 120.0 ?
    C28 C27 H27 . . 120.0 ?
    C29 C28 C27 . . 120.0 ?
    C29 C28 H28 . . 120.0 ?
    C27 C28 H28 . . 120.0 ?
    O4 C29 C28 . . 118.5(6) ?
    O4 C29 C30 . . 121.4(6) ?
    C28 C29 C30 . . 120.0 ?
    C29 C30 C31 . . 120.0 ?
    C29 C30 H30 . . 120.0 ?
    C31 C30 H30 . . 120.0 ?
    C30 C31 C26 . . 120.0 ?
    C30 C31 H31 . . 120.0 ?
    C26 C31 H31 . . 120.0 ?
    C22' O1' Sn1 . . 84.2(5) ?
    C22' O2' Sn1 . . 103.2(6) ?
    C32' O4' C29' . . 117.2(11) ?
    O1' C22' O2' . . 117.8(8) ?
    O1' C22' C23' . . 123.4(8) ?
    O2' C22' C23' . . 118.8(8) ?
    C22' C23' C24' . . 108.8(7) ?
    C22' C23' H23C . . 109.9 ?
    C24' C23' H23C . . 109.9 ?
    C22' C23' H23D . . 109.9 ?
    C24' C23' H23D . . 109.9 ?
    H23C C23' H23D . . 108.3 ?
    C25' C24' C23' . . 110.2(8) ?
    C25' C24' H24C . . 109.6 ?
    C23' C24' H24C . . 109.6 ?
    C25' C24' H24D . . 109.6 ?
    C23' C24' H24D . . 109.6 ?
    H24C C24' H24D . . 108.1 ?
    O3' C25' C24' . . 118.9(14) ?
    O3' C25' C26' . . 128.2(19) ?
    C24' C25' C26' . . 112.9(15) ?
    C27' C26' C31' . . 120.0 ?
    C27' C26' C25' . . 123.5(11) ?
    C31' C26' C25' . . 116.5(11) ?
    C28' C27' C26' . . 120.0 ?
    C28' C27' H27' . . 120.0 ?
    C26' C27' H27' . . 120.0 ?
    C27' C28' C29' . . 120.0 ?
    C27' C28' H28' . . 120.0 ?
    C29' C28' H28' . . 120.0 ?
    O4' C29' C28' . . 128.1(6) ?
    O4' C29' C30' . . 111.9(6) ?
    C28' C29' C30' . . 120.0 ?
    C31' C30' C29' . . 120.0 ?
    C31' C30' H30' . . 120.0 ?
    C29' C30' H30' . . 120.0 ?
    C30' C31' C26' . . 120.0 ?
    C30' C31' H31' . . 120.0 ?
    C26' C31' H31' . . 120.0 ?
    O4' C32' H32D . . 109.5 ?
    O4' C32' H32E . . 109.5 ?
    H32D C32' H32E . . 109.5 ?
    O4' C32' H32F . . 109.5 ?
    H32D C32' H32F . . 109.5 ?
    H32E C32' H32F . . 109.5 ?
loop_
    _geom_torsion_atom_site_label_1
    _geom_torsion_atom_site_label_2
    _geom_torsion_atom_site_label_3
    _geom_torsion_atom_site_label_4
    _geom_torsion_site_symmetry_1
    _geom_torsion_site_symmetry_2
    _geom_torsion_site_symmetry_3
    _geom_torsion_site_symmetry_4
    _geom_torsion
    _geom_torsion_publ_flag
    O2' Sn1 C1 C2 . . . . 109.8(3) ?
    O1 Sn1 C1 C2 . . . . 133.3(3) ?
    C15 Sn1 C1 C2 . . . . -125.3(3) ?
    C8 Sn1 C1 C2 . . . . 7.1(3) ?
    O1' Sn1 C1 C2 . . . . 151.1(3) ?
    Sn1 C1 C2 C3 . . . . 108.5(2) ?
    Sn1 C1 C2 C7 . . . . -69.5(3) ?
    C7 C2 C3 C4 . . . . 0.0 ?
    C1 C2 C3 C4 . . . . -178.1(3) ?
    C2 C3 C4 C5 . . . . 0.0 ?
    C3 C4 C5 C6 . . . . 0.0 ?
    C4 C5 C6 C7 . . . . 0.0 ?
    C5 C6 C7 C2 . . . . 0.0 ?
    C5 C6 C7 Cl1 . . . . -177.78(19) ?
    C3 C2 C7 C6 . . . . 0.0 ?
    C1 C2 C7 C6 . . . . 178.1(3) ?
    C3 C2 C7 Cl1 . . . . 177.74(19) ?
    C1 C2 C7 Cl1 . . . . -4.2(3) ?
    O2' Sn1 C8 C9 . . . . 148.1(3) ?
    O1 Sn1 C8 C9 . . . . 161.9(3) ?
    C15 Sn1 C8 C9 . . . . 40.7(3) ?
    C1 Sn1 C8 C9 . . . . -90.2(3) ?
    O1' Sn1 C8 C9 . . . . 162.5(3) ?
    Sn1 C8 C9 C10 . . . . 96.0(3) ?
    Sn1 C8 C9 C14 . . . . -81.6(3) ?
    C14 C9 C10 C11 . . . . 0.0 ?
    C8 C9 C10 C11 . . . . -177.6(3) ?
    C9 C10 C11 C12 . . . . 0.0 ?
    C10 C11 C12 C13 . . . . 0.0 ?
    C11 C12 C13 C14 . . . . 0.0 ?
    C12 C13 C14 C9 . . . . 0.0 ?
    C12 C13 C14 Cl2 . . . . -177.9(2) ?
    C10 C9 C14 C13 . . . . 0.0 ?
    C8 C9 C14 C13 . . . . 177.5(3) ?
    C10 C9 C14 Cl2 . . . . 177.9(2) ?
    C8 C9 C14 Cl2 . . . . -4.6(3) ?
    O2' Sn1 C15 C16 . . . . 123.7(3) ?
    O1 Sn1 C15 C16 . . . . 87.9(4) ?
    C8 Sn1 C15 C16 . . . . -139.4(3) ?
    C1 Sn1 C15 C16 . . . . -8.1(4) ?
    O1' Sn1 C15 C16 . . . . 71.9(3) ?
    Sn1 C15 C16 C17 . . . . -99.6(3) ?
    Sn1 C15 C16 C21 . . . . 76.6(3) ?
    C21 C16 C17 C18 . . . . 0.0 ?
    C15 C16 C17 C18 . . . . 176.2(3) ?
    C16 C17 C18 C19 . . . . 0.0 ?
    C17 C18 C19 C20 . . . . 0.0 ?
    C18 C19 C20 C21 . . . . 0.0 ?
    C19 C20 C21 C16 . . . . 0.0 ?
    C19 C20 C21 Cl3 . . . . -178.7(3) ?
    C17 C16 C21 C20 . . . . 0.0 ?
    C15 C16 C21 C20 . . . . -176.1(3) ?
    C17 C16 C21 Cl3 . . . . 178.8(3) ?
    C15 C16 C21 Cl3 . . . . 2.6(3) ?
    O2' Sn1 O1 C22 . . . . -30.9(4) ?
    C15 Sn1 O1 C22 . . . . 73.1(4) ?
    C8 Sn1 O1 C22 . . . . -55.2(5) ?
    C1 Sn1 O1 C22 . . . . -173.9(4) ?
    O1' Sn1 O1 C22 . . . . 125.8(10) ?
    Sn1 O1 C22 O2 . . . . 5.3(5) ?
    Sn1 O1 C22 C23 . . . . -174.8(5) ?
    O1 C22 C23 C24 . . . . 26.9(10) ?
    O2 C22 C23 C24 . . . . -153.2(10) ?
    C22 C23 C24 C25 . . . . 68.8(14) ?
    C23 C24 C25 O3 . . . . -0.9(14) ?
    C23 C24 C25 C26 . . . . 179.3(14) ?
    O3 C25 C26 C27 . . . . -0.1(11) ?
    C24 C25 C26 C27 . . . . 179.8(11) ?
    O3 C25 C26 C31 . . . . -177.5(17) ?
    C24 C25 C26 C31 . . . . 2.4(17) ?
    C31 C26 C27 C28 . . . . 0.0 ?
    C25 C26 C27 C28 . . . . -177.6(13) ?
    C26 C27 C28 C29 . . . . 0.0 ?
    C32 O4 C29 C28 . . . . -176.6(14) ?
    C32 O4 C29 C30 . . . . 6.1(17) ?
    C27 C28 C29 O4 . . . . -177.4(10) ?
    C27 C28 C29 C30 . . . . 0.0 ?
    O4 C29 C30 C31 . . . . 177.3(10) ?
    C28 C29 C30 C31 . . . . 0.0 ?
    C29 C30 C31 C26 . . . . 0.0 ?
    C27 C26 C31 C30 . . . . 0.0 ?
    C25 C26 C31 C30 . . . . 177.2(15) ?
    O2' Sn1 O1' C22' . . . . -2.6(3) ?
    O1 Sn1 O1' C22' . . . . -18.9(7) ?
    C15 Sn1 O1' C22' . . . . 109.4(3) ?
    C8 Sn1 O1' C22' . . . . -20.4(5) ?
    C1 Sn1 O1' C22' . . . . -137.7(3) ?
    O1 Sn1 O2' C22' . . . . 12.3(4) ?
    C15 Sn1 O2' C22' . . . . -72.0(4) ?
    C8 Sn1 O2' C22' . . . . 171.8(4) ?
    C1 Sn1 O2' C22' . . . . 55.8(5) ?
    O1' Sn1 O2' C22' . . . . 2.6(3) ?
    Sn1 O1' C22' O2' . . . . 3.9(4) ?
    Sn1 O1' C22' C23' . . . . -175.9(4) ?
    Sn1 O2' C22' O1' . . . . -4.8(5) ?
    Sn1 O2' C22' C23' . . . . 175.1(5) ?
    O1' C22' C23' C24' . . . . 1.8(9) ?
    O2' C22' C23' C24' . . . . -178.1(9) ?
    C22' C23' C24' C25' . . . . 65.6(13) ?
    C23' C24' C25' O3' . . . . 9.6(14) ?
    C23' C24' C25' C26' . . . . -170.3(14) ?
    O3' C25' C26' C27' . . . . -11.1(12) ?
    C24' C25' C26' C27' . . . . 168.8(12) ?
    O3' C25' C26' C31' . . . . 168.3(14) ?
    C24' C25' C26' C31' . . . . -11.8(14) ?
    C31' C26' C27' C28' . . . . 0.0 ?
    C25' C26' C27' C28' . . . . 179.4(15) ?
    C26' C27' C28' C29' . . . . 0.0 ?
    C32' O4' C29' C28' . . . . -2.5(17) ?
    C32' O4' C29' C30' . . . . 178.2(14) ?
    C27' C28' C29' O4' . . . . -179.2(11) ?
    C27' C28' C29' C30' . . . . 0.0 ?
    O4' C29' C30' C31' . . . . 179.3(9) ?
    C28' C29' C30' C31' . . . . 0.0 ?
    C29' C30' C31' C26' . . . . 0.0 ?
    C27' C26' C31' C30' . . . . 0.0 ?
    C25' C26' C31' C30' . . . . -179.4(14) ?
