# Supplementary material for: Tris(o-chloro­benz­yl)[3-(4-meth­oxybenzoyl)­propionato-κO]tin(IV)
Source: Acta Crystallogr Sect E Struct Rep Online. 2010 Feb 20;66(Pt 3):m315. doi: 10.1107/S1600536810005921 (PMC2983718; doi:10.1107/S1600536810005921)
Supplement: Supplementary file 2 [file e-66-0m315-Isup2.hkl]

# 
# h,k,l, Fc-squared, Fo-squared, sigma(Fo-squared) and status flag 
# 
data_I
_shelx_title '  P-1' 
_shelx_refln_list_code          4 
_shelx_F_calc_maximum      198.44 
_exptl_crystal_F_000       708.00 
_reflns_d_resolution_high  0.7696 
 
loop_ 
 _symmetry_equiv_pos_as_xyz 
 'x, y, z' 
 '-x, -y, -z' 
 
_cell_length_a     8.4934 
_cell_length_b     9.2077 
_cell_length_c    21.3736 
_cell_angle_alpha  82.592 
_cell_angle_beta   85.654 
_cell_angle_gamma  66.757 
 
_shelx_F_squared_multiplier     1.000 
 
loop_ 
 _refln_index_h 
 _refln_index_k 
 _refln_index_l 
 _refln_F_squared_calc 
 _refln_F_squared_meas 
 _refln_F_squared_sigma 
 _refln_observed_status 
   2   0   0     4429.97     4349.26     58.16 o 
   3   0   0      790.62      798.30     14.64 o 
   4   0   0       52.58       64.42      7.70 o 
   5   0   0      181.25      176.48      9.23 o 
   6   0   0      536.14      510.11     15.42 o 
   7   0   0     1514.65     1467.26    102.82 o 
   8   0   0      142.83      163.39     26.23 o 
   9   0   0       66.92       53.69     18.50 o 
  10   0   0       16.34        8.73     13.43 o 
  -9   1   0       77.92       37.47     19.57 o 
  -8   1   0       44.54       20.57     15.03 o 
  -7   1   0      148.76      158.73     23.68 o 
  -6   1   0     1366.90     1340.49     38.33 o 
  -5   1   0      278.61      282.38     10.73 o 
  -4   1   0      716.34      666.37     15.24 o 
  -3   1   0     1073.44     1150.62     19.19 o 
  -2   1   0    11991.55    12438.58    129.20 o 
  -1   1   0      359.50      356.00      8.76 o 
   0   1   0     3385.00     3584.83     38.04 o 
   3   1   0     3861.46     4013.73     58.32 o 
   4   1   0      755.47      827.65     16.60 o 
   5   1   0      875.04      922.60     23.37 o 
   6   1   0       22.37       25.92      7.23 o 
   7   1   0      545.71      543.15     23.26 o 
   8   1   0      766.93      696.30     42.41 o 
   9   1   0      233.89      205.49     30.61 o 
  10   1   0       89.31      115.60     25.43 o 
  -9   2   0        0.23       15.59     16.14 o 
  -8   2   0      165.05      122.06     25.31 o 
  -7   2   0      155.48      162.91     27.03 o 
  -6   2   0      513.45      599.50     24.49 o 
  -5   2   0      877.35      945.35     26.93 o 
  -4   2   0      798.50      862.50     18.51 o 
  -3   2   0     3349.31     3170.50     42.28 o 
  -2   2   0      318.47      311.00     18.30 o 
  -1   2   0     6783.02     7495.78     81.02 o 
   0   2   0      127.58      145.23      5.43 o 
   1   2   0      723.44      833.15     12.89 o 
   2   2   0     5547.94     5535.78     65.75 o 
   3   2   0     2462.37     2482.25     32.59 o 
   4   2   0     6470.71     6834.30     96.58 o 
   5   2   0      165.00      174.99     15.79 o 
   6   2   0        0.82        1.76      4.20 o 
   7   2   0        3.62       -1.94      4.78 o 
   8   2   0      153.53      208.79     17.90 o 
   9   2   0      192.22      163.43     26.83 o 
  10   2   0      110.19       74.10     20.77 o 
  -8   3   0        0.10       -3.39     12.68 o 
  -7   3   0       19.69       16.18     14.35 o 
  -6   3   0       88.60       88.64     13.16 o 
  -5   3   0      850.29      911.12     29.91 o 
  -4   3   0     1924.54     1863.91     31.99 o 
  -3   3   0       15.47       12.75      8.72 o 
  -2   3   0     3932.88     3859.42     49.54 o 
  -1   3   0      123.80      124.92      7.09 o 
   0   3   0       32.11       39.97      4.44 o 
   1   3   0      996.43     1002.32     16.44 o 
   2   3   0     4793.29     4741.97     55.12 o 
   3   3   0     1584.84     1657.59     25.10 o 
   6   3   0      657.01      654.55     30.74 o 
   7   3   0       33.87       21.17      6.47 o 
   8   3   0        8.46       -0.96      7.00 o 
   9   3   0       52.41       98.06     21.96 o 
  10   3   0       70.65       55.53     19.17 o 
  -8   4   0       14.66       19.45     16.34 o 
  -7   4   0       10.44      -11.52     12.60 o 
  -6   4   0       20.53       22.76     10.20 o 
  -5   4   0       11.04       -8.50      9.63 o 
  -4   4   0     1657.69     1580.22     57.96 o 
  -3   4   0     1149.79     1126.96     23.92 o 
  -2   4   0     1765.58     1827.32     35.46 o 
  -1   4   0     1458.30     1533.90     26.29 o 
   0   4   0      143.47      154.13      8.24 o 
   1   4   0        6.53       11.08      3.51 o 
   2   4   0       27.29       14.37      4.80 o 
   3   4   0     3972.79     4462.16     55.52 o 
   4   4   0     1892.43     2024.96     40.02 o 
   5   4   0     1134.11     1247.30     30.43 o 
   6   4   0      903.97      925.66     21.83 o 
   7   4   0      147.91      124.06     23.49 o 
   8   4   0       54.48       68.52     14.40 o 
   9   4   0        5.00        9.50      7.89 o 
  10   4   0       29.39        2.75     13.15 o 
  -7   5   0       15.11       54.45     22.20 o 
  -6   5   0       44.51       38.86     17.38 o 
  -5   5   0      107.50      124.89     16.04 o 
  -4   5   0      104.37       65.61     25.81 o 
  -3   5   0      971.03     1014.25     32.62 o 
  -2   5   0     1656.62     1650.19     30.96 o 
  -1   5   0     1793.38     1793.23     36.84 o 
   0   5   0      788.53      716.77     17.41 o 
   1   5   0       94.98       91.88     11.18 o 
   2   5   0      391.08      392.24     12.15 o 
   3   5   0      368.31      404.78     17.18 o 
   4   5   0     1289.10     1282.74     25.14 o 
   5   5   0      723.31      643.41     32.75 o 
   6   5   0      186.35      239.09     12.98 o 
   7   5   0      389.05      335.33     14.57 o 
   8   5   0      241.27      226.63     19.05 o 
   9   5   0       72.67       69.60     12.47 o 
  10   5   0        6.14       15.90     14.07 o 
  -6   6   0       34.48       23.28     15.75 o 
  -5   6   0        5.45       11.18      9.59 o 
  -4   6   0       80.52       82.93     22.46 o 
  -3   6   0       49.80       60.97      9.28 o 
  -2   6   0      149.28      147.16     11.81 o 
  -1   6   0      451.08      450.21     25.11 o 
   0   6   0     1903.43     1874.31     33.22 o 
   1   6   0     1345.73     1382.41     35.60 o 
   2   6   0       51.74       60.65      6.74 o 
   3   6   0       14.84       11.31      4.48 o 
   4   6   0      110.40       78.66      7.89 o 
   5   6   0      147.42      149.51     11.15 o 
   6   6   0      741.86      694.30     20.80 o 
   7   6   0      869.25      914.46     31.03 o 
   8   6   0      267.78      285.67     19.90 o 
   9   6   0       62.01       22.41     34.06 o 
  10   6   0       42.63       66.09     19.57 o 
  -5   7   0       53.87       81.80     21.92 o 
  -4   7   0       30.69       47.91     15.37 o 
  -3   7   0        1.21        1.14      8.63 o 
  -2   7   0       30.58       27.58      7.91 o 
  -1   7   0      183.71      189.97     13.67 o 
   0   7   0       67.80       73.55     10.40 o 
   1   7   0      574.29      667.36     23.41 o 
   2   7   0     1069.87      981.14     22.44 o 
   3   7   0      161.16      168.26     10.98 o 
   4   7   0        1.27        5.91      4.97 o 
   5   7   0       39.88       38.86      7.11 o 
   6   7   0       38.36       27.99      7.44 o 
   7   7   0       92.81       92.32     10.59 o 
   8   7   0      174.43      200.62     15.26 o 
   9   7   0      124.08      125.61     20.11 o 
  -4   8   0       56.26       49.03     19.45 o 
  -3   8   0       21.08        2.99     14.63 o 
  -2   8   0        0.05       -5.22     12.48 o 
  -1   8   0      141.49      139.80     16.04 o 
   0   8   0      214.50      205.39     19.43 o 
   1   8   0      105.57      112.45     14.66 o 
   2   8   0      216.76      237.66     20.21 o 
   3   8   0     1231.61     1217.40     39.62 o 
   4   8   0      312.98      341.40     22.84 o 
   5   8   0      108.22      122.49     15.76 o 
   6   8   0       18.76       15.27      8.96 o 
   7   8   0        8.44        0.98      8.39 o 
   8   8   0        9.98       24.41     10.34 o 
   9   8   0       87.53       97.03     20.71 o 
  10   8   0       86.63       76.32     27.42 o 
  -3   9   0       11.32       29.82     17.90 o 
  -2   9   0        0.27      -15.01     10.01 o 
  -1   9   0       25.77       39.81     20.59 o 
   0   9   0        0.48       -5.02      8.29 o 
   1   9   0      400.57      365.86     24.76 o 
   2   9   0       60.27       46.76     11.87 o 
   3   9   0       98.79       88.55     14.13 o 
   4   9   0       98.69      137.68     17.75 o 
   5   9   0      158.95      146.50     17.97 o 
   6   9   0       74.71       75.15     14.16 o 
   7   9   0        6.95       -5.51      7.84 o 
   8   9   0       65.86       54.27     13.12 o 
   9   9   0       11.69        9.35      9.37 o 
  -1  10   0        0.15      -11.08     12.60 o 
   0  10   0       23.85       22.88     17.52 o 
   1  10   0        3.34       -0.22      8.93 o 
   2  10   0      101.60       82.76     15.26 o 
   3  10   0       93.44       97.09     16.12 o 
   4  10   0      127.05      159.45     20.14 o 
   5  10   0       30.22        6.48     10.04 o 
   6  10   0       21.29       13.73     10.58 o 
   7  10   0       70.59       92.84     28.08 o 
   8  10   0        0.54        5.94      9.60 o 
   9  10   0       13.58       16.60     10.90 o 
   1  11   0       12.93       34.79     14.23 o 
   2  11   0        4.68       -0.74     10.07 o 
   3  11   0        6.25        7.14      9.81 o 
   4  11   0       95.28       88.75     16.47 o 
   5  11   0      127.14      124.53     21.25 o 
   6  11   0       25.69        4.90     10.13 o 
   7  11   0        7.29      -12.48     14.07 o 
  -7 -11   1        4.12        5.40      9.71 o 
  -6 -11   1        7.24       14.08     11.41 o 
  -5 -11   1       25.94       15.60     22.44 o 
  -4 -11   1       76.99       86.73     19.01 o 
  -3 -11   1       31.95       42.76     15.41 o 
  -2 -11   1       68.72       59.61     34.76 o 
  -1 -11   1        6.43       -4.52      9.49 o 
  -8 -10   1       96.83      114.63     17.84 o 
  -7 -10   1        2.90       -0.85      8.42 o 
  -6 -10   1       14.77        5.56      9.14 o 
  -5 -10   1       39.54       28.59     13.95 o 
  -4 -10   1       12.56       24.33     11.52 o 
  -3 -10   1       82.44       87.75     15.26 o 
  -2 -10   1      113.11      137.35     25.43 o 
  -1 -10   1      131.96      105.81     16.61 o 
   0 -10   1       14.24        8.52     10.79 o 
   1 -10   1       48.65       24.75     18.34 o 
  -9  -9   1        3.76       -4.86      8.38 o 
  -8  -9   1      107.02       94.77     15.76 o 
  -7  -9   1      189.38      189.69     24.71 o 
  -6  -9   1       79.57       77.85     14.24 o 
  -5  -9   1        1.74        9.07      9.16 o 
  -4  -9   1        3.39        1.06      8.80 o 
  -3  -9   1       29.06       27.88     10.50 o 
  -2  -9   1        0.94       -6.59     13.87 o 
  -1  -9   1      420.61      407.44     24.23 o 
   0  -9   1      179.12      192.61     20.16 o 
   1  -9   1       30.68       16.11     10.14 o 
   2  -9   1       37.05       54.05     19.97 o 
   3  -9   1       19.43       27.31     18.66 o 
  -9  -8   1       32.68       35.95     11.79 o 
  -8  -8   1       37.25       34.49     11.15 o 
  -7  -8   1      104.90       76.57     30.49 o 
  -6  -8   1      414.91      494.47     25.87 o 
  -5  -8   1      429.90      425.18     23.37 o 
  -4  -8   1      503.84      544.95     26.30 o 
  -3  -8   1       34.06       48.11     11.13 o 
  -2  -8   1        0.06       -5.84      7.18 o 
  -1  -8   1       13.75       17.86      9.97 o 
   0  -8   1      335.14      309.76     20.99 o 
   1  -8   1      182.58      169.30     17.71 o 
   2  -8   1       64.68       52.82     19.01 o 
   3  -8   1      103.52       68.36     20.89 o 
   4  -8   1        4.58        1.08     13.87 o 
 -10  -7   1       40.02       46.96     19.89 o 
  -9  -7   1        1.88        2.16      8.31 o 
  -8  -7   1       28.32       24.12     12.92 o 
  -7  -7   1      146.88      126.80     16.08 o 
  -6  -7   1      422.99      443.31     23.92 o 
  -5  -7   1      306.23      335.21     19.70 o 
  -4  -7   1      722.25      717.56     27.65 o 
  -3  -7   1      691.20      648.15     53.77 o 
  -2  -7   1        0.69        5.01     10.36 o 
  -1  -7   1       57.42       31.97      9.08 o 
   0  -7   1        7.05       10.53      7.55 o 
   1  -7   1      391.35      390.14     16.38 o 
   2  -7   1      355.44      359.62     16.08 o 
   3  -7   1      305.16      343.21     22.75 o 
   4  -7   1      100.29      103.29     16.17 o 
   5  -7   1        4.05       10.14     14.47 o 
 -10  -6   1       26.80       13.03     13.71 o 
  -9  -6   1       18.17        3.07      7.57 o 
  -8  -6   1       39.52       31.21     10.09 o 
  -7  -6   1       65.94       76.10     12.32 o 
  -6  -6   1      407.10      405.77     16.15 o 
  -5  -6   1     1213.78     1202.99     26.12 o 
  -4  -6   1       47.23       50.01      6.38 o 
  -3  -6   1     1349.28     1170.99     23.06 o 
  -2  -6   1     2652.91     2640.12     39.05 o 
  -1  -6   1      284.34      310.38     12.22 o 
   0  -6   1        3.19        9.86      5.33 o 
   1  -6   1      116.85      129.45     14.19 o 
   2  -6   1      240.79      275.59     13.92 o 
   3  -6   1      148.49      162.08     29.26 o 
   4  -6   1      382.11      386.73     23.06 o 
   5  -6   1      132.92      132.24     17.39 o 
   6  -6   1       12.32        9.65     14.51 o 
 -10  -5   1      108.82       77.33     20.77 o 
  -9  -5   1      104.49       87.86     11.65 o 
  -8  -5   1       57.21       66.08     11.70 o 
  -7  -5   1       15.51       12.95      5.30 o 
  -6  -5   1        7.54        0.88      6.38 o 
  -5  -5   1      880.46      789.66     25.51 o 
  -4  -5   1     3107.25     3200.95     45.79 o 
  -3  -5   1     4368.56     4298.00     55.26 o 
  -2  -5   1     3865.01     3875.20     49.89 o 
  -1  -5   1     1974.85     2195.30     32.76 o 
   0  -5   1      284.47      309.74     11.50 o 
   1  -5   1      501.49      462.70     15.27 o 
   2  -5   1      301.44      352.64     13.81 o 
   3  -5   1      330.70      320.73     14.26 o 
   4  -5   1      114.55      123.28     29.20 o 
   5  -5   1      289.31      284.37     33.01 o 
   6  -5   1      105.70      101.27     15.95 o 
   7  -5   1       25.85       50.62     19.49 o 
 -10  -4   1       95.17      124.93     25.39 o 
  -9  -4   1      231.41      196.40     27.90 o 
  -8  -4   1      328.87      304.06     15.78 o 
  -7  -4   1        0.40       -1.87      5.55 o 
  -6  -4   1       90.41       75.39     10.07 o 
  -5  -4   1      182.38      182.68     10.56 o 
  -4  -4   1      290.46      223.17     11.78 o 
  -3  -4   1     4703.23     4855.94     59.38 o 
  -2  -4   1     1324.85     1388.02     25.54 o 
  -1  -4   1     1985.39     1968.08     28.20 o 
   0  -4   1      879.45      828.19     16.87 o 
   1  -4   1     2238.65     2194.32     33.37 o 
   2  -4   1      799.93      862.04     19.61 o 
   3  -4   1      104.13       93.69      8.50 o 
   4  -4   1      262.06      282.05     20.40 o 
   5  -4   1      223.31      251.56     29.42 o 
   6  -4   1      390.63      388.32     22.83 o 
   7  -4   1      100.15      100.93     24.20 o 
   8  -4   1       44.86       60.99     22.72 o 
 -10  -3   1       91.80       98.86     23.56 o 
  -9  -3   1      126.46      135.33     24.20 o 
  -8  -3   1      292.26      282.00     14.95 o 
  -7  -3   1      967.73     1015.83     24.58 o 
  -6  -3   1      524.94      531.21     36.99 o 
  -5  -3   1      207.22      226.25     10.14 o 
  -4  -3   1       57.07       43.86      6.61 o 
  -3  -3   1        2.62        6.84      5.08 o 
  -2  -3   1      452.10      439.57     10.19 o 
  -1  -3   1     9012.20     9451.23    120.98 o 
   0  -3   1     4904.59     4665.38     54.25 o 
   1  -3   1       72.59       90.96      6.21 o 
   2  -3   1       42.21       56.90      5.92 o 
   3  -3   1     1182.08     1135.56     21.93 o 
   4  -3   1        1.11        2.78      3.91 o 
   5  -3   1      195.79      228.79     18.72 o 
   6  -3   1      388.34      426.83     22.46 o 
   7  -3   1      408.79      346.83     38.23 o 
   8  -3   1       77.33       75.98     23.16 o 
 -10  -2   1       16.70       23.32     15.82 o 
  -9  -2   1      162.10      207.24     30.25 o 
  -8  -2   1      183.64      236.81     18.96 o 
  -7  -2   1      930.01      979.18     28.52 o 
  -6  -2   1     3209.34     3316.63     56.61 o 
  -5  -2   1     1416.79     1462.60     25.98 o 
  -4  -2   1      273.57      260.73     15.35 o 
  -3  -2   1        0.59        0.10      2.40 o 
  -2  -2   1      553.31      492.60      9.97 o 
  -1  -2   1     6642.23     7241.72     76.12 o 
   0  -2   1      152.65      143.07      5.35 o 
   1  -2   1    13775.34    13708.34    141.84 o 
   2  -2   1     1362.59     1446.10     27.01 o 
   3  -2   1      209.98      169.43      7.94 o 
   4  -2   1        8.98       13.97      8.32 o 
   5  -2   1      168.90      149.53     14.52 o 
   6  -2   1       37.85       69.68     11.78 o 
   7  -2   1      157.90      187.16     29.82 o 
   8  -2   1      187.19      186.19     30.18 o 
   9  -2   1       24.43       31.33     19.09 o 
 -10  -1   1        2.54       26.39     15.82 o 
  -9  -1   1       30.48       28.94     14.67 o 
  -8  -1   1      380.98      391.64     33.24 o 
  -7  -1   1      723.27      762.32     31.43 o 
  -6  -1   1      514.75      543.07     16.07 o 
  -5  -1   1     4298.72     4329.89     55.68 o 
  -4  -1   1     3006.82     3194.81     41.78 o 
  -3  -1   1     1688.35     1698.41     52.31 o 
  -2  -1   1     3836.43     3993.40     44.75 o 
  -1  -1   1     3630.14     3829.39     41.02 o 
   0  -1   1     4040.78     4061.89     42.80 o 
   1  -1   1     5586.26     5766.62     61.24 o 
   2  -1   1    23572.21    23388.83    236.75 o 
   4  -1   1      862.05      845.85     21.41 o 
   5  -1   1        3.70        2.74      3.38 o 
   6  -1   1        9.67       20.10      7.78 o 
   7  -1   1        8.70       12.57      8.35 o 
   8  -1   1       52.03       55.89     18.54 o 
   9  -1   1       83.66       99.93     24.83 o 
 -10   0   1        3.92      -10.88     10.16 o 
  -9   0   1        0.25        2.03     12.36 o 
  -8   0   1       22.45        9.97     13.03 o 
  -7   0   1      772.36      794.19     27.60 o 
  -6   0   1      830.35      862.56     20.32 o 
  -5   0   1     2052.04     2134.50     33.24 o 
  -4   0   1     1155.39     1156.10     20.58 o 
  -3   0   1      111.38      127.71      6.29 o 
  -2   0   1      130.16       95.82      4.77 o 
  -1   0   1     3010.33     3004.26     32.48 o 
   0   0   1      622.07       -0.42      0.28 o 
   1   0   1     3094.17     3276.68     61.67 o 
   2   0   1     2900.80     2793.58     32.75 o 
   4   0   1     2472.06     2394.77     33.38 o 
   5   0   1     2776.38     2839.09     75.21 o 
   6   0   1       30.59       45.71     12.74 o 
   7   0   1       74.23       72.41     21.15 o 
   8   0   1       12.09        9.09     12.48 o 
   9   0   1       55.79       63.86     20.77 o 
  10   0   1       38.13       76.25     22.36 o 
  -9   1   1       16.48       25.23     16.78 o 
  -8   1   1       10.38       16.70     14.15 o 
  -7   1   1       26.81       56.52     17.58 o 
  -6   1   1      268.08      313.41     18.06 o 
  -5   1   1      419.35      405.07     12.94 o 
  -4   1   1     1259.38     1288.35     22.74 o 
  -3   1   1     3479.22     3478.56     43.59 o 
  -2   1   1      426.66      380.57      9.23 o 
  -1   1   1    20339.06    20899.60    211.98 o 
   0   1   1       45.74       50.24      2.61 o 
   1   1   1     4204.15     4434.34     47.81 o 
   2   1   1      351.11      352.96      7.90 o 
   3   1   1     6871.55     6919.22    241.06 o 
   4   1   1     3402.49     3468.15     54.42 o 
   5   1   1      994.57      975.74     19.88 o 
   6   1   1     1971.24     2026.92     48.14 o 
   7   1   1      291.98      333.52     18.15 o 
   8   1   1        0.89       11.13      9.43 o 
   9   1   1       15.34       32.29     15.43 o 
  10   1   1       32.94       43.17     18.02 o 
  -9   2   1       73.28      107.75     25.95 o 
  -8   2   1       71.89       92.68     23.28 o 
  -7   2   1      229.32      216.69     30.37 o 
  -6   2   1       25.31       12.24      7.06 o 
  -5   2   1       46.13       56.79      6.95 o 
  -4   2   1      162.08      167.54      9.34 o 
  -3   2   1     6052.49     6160.99     72.50 o 
  -2   2   1     6742.77     6617.35     74.57 o 
  -1   2   1     1132.55     1273.23     23.55 o 
   0   2   1     4899.37     5229.18     57.37 o 
   1   2   1     1002.08     1021.10     18.61 o 
   2   2   1      297.16      298.43     10.26 o 
   3   2   1     1379.68     1245.62     24.66 o 
   4   2   1     4426.09     4373.74     84.50 o 
   6   2   1      197.40      200.21     11.16 o 
   7   2   1     1212.08     1290.40     27.45 o 
   8   2   1      127.49      127.34     28.48 o 
   9   2   1       30.61       37.67     16.06 o 
  10   2   1       16.31       21.56     14.79 o 
  -8   3   1       61.72       70.24     20.97 o 
  -7   3   1      203.42      263.60     33.84 o 
  -6   3   1      220.51      249.52     20.14 o 
  -5   3   1       23.31       32.27     12.46 o 
  -4   3   1      551.45      586.83     16.67 o 
  -3   3   1      120.44      112.65      8.22 o 
  -1   3   1     2895.24     3091.98     40.28 o 
   0   3   1     6423.23     6188.31     69.67 o 
   1   3   1      377.64      388.12      9.72 o 
   2   3   1     2412.28     2551.19     33.33 o 
   3   3   1       51.32       62.72      6.73 o 
   4   3   1      389.81      392.32     11.74 o 
   5   3   1     2623.70     2831.89     41.34 o 
   6   3   1     1405.89     1320.07     32.31 o 
   7   3   1      920.19      969.15     23.81 o 
   8   3   1       71.34       53.44     16.60 o 
   9   3   1       70.03       68.81     12.47 o 
  10   3   1       34.04       24.08     15.27 o 
  -8   4   1       72.45      106.23     26.95 o 
  -7   4   1       69.20      107.59     24.95 o 
  -6   4   1      156.32      144.54     25.91 o 
  -5   4   1      219.46      227.48     19.61 o 
  -4   4   1       24.34       27.63      8.48 o 
  -3   4   1       33.06       29.37     11.03 o 
  -2   4   1      124.88      104.76      8.51 o 
  -1   4   1     2001.63     1932.35     30.65 o 
   0   4   1     1785.93     1729.10     27.32 o 
   1   4   1     5902.83     5890.17     68.84 o 
   2   4   1     3244.62     3392.85     44.14 o 
   3   4   1      214.28      166.91     10.09 o 
   4   4   1      528.61      531.74     17.51 o 
   5   4   1        0.79        1.19      3.78 o 
   6   4   1      548.52      529.82     20.59 o 
   7   4   1      671.92      571.78     18.19 o 
   8   4   1      575.86      546.15     39.12 o 
   9   4   1      185.08      159.39     17.54 o 
  10   4   1       65.76       50.66     18.54 o 
  11   4   1       12.04       15.82     16.14 o 
  -7   5   1       56.00       51.06     21.49 o 
  -6   5   1       41.81       34.48     16.34 o 
  -5   5   1      268.62      315.21     24.00 o 
  -4   5   1      464.96      449.98     29.70 o 
  -3   5   1       47.42       53.85      8.35 o 
  -2   5   1       10.73        4.45      5.16 o 
  -1   5   1     1526.60     1411.63     26.97 o 
   0   5   1     1042.59      974.22     20.76 o 
   1   5   1      389.08      411.91     12.68 o 
   2   5   1     7398.17     7517.77    106.36 o 
   3   5   1     8857.33     8947.59    116.54 o 
   4   5   1      462.74      433.25     15.15 o 
   5   5   1       77.15       63.53      7.54 o 
   6   5   1      252.06      267.66     15.84 o 
   7   5   1       40.59       56.61      8.24 o 
   8   5   1      203.94      221.18     14.97 o 
   9   5   1      346.13      220.37     63.06 o 
  10   5   1      144.56      134.41     25.51 o 
  11   5   1       36.13       61.23     20.49 o 
  -6   6   1       96.01      107.71     24.32 o 
  -5   6   1       77.39       88.71     15.24 o 
  -4   6   1      325.39      316.10     33.80 o 
  -3   6   1      166.85      214.18     14.79 o 
  -2   6   1      598.43      616.78     29.83 o 
  -1   6   1      125.39      132.66     10.72 o 
   0   6   1      822.23      854.98     21.14 o 
   1   6   1     2191.43     2241.50     36.46 o 
   2   6   1     1277.34     1253.70     24.77 o 
   3   6   1     1075.44     1074.76     22.89 o 
   4   6   1      872.22      815.20     24.35 o 
   5   6   1      747.90      853.66     21.87 o 
   6   6   1        7.79        0.29      6.21 o 
   7   6   1      158.24      214.24     14.73 o 
   8   6   1      112.80      142.07     15.95 o 
   9   6   1       62.13       74.46     13.06 o 
  10   6   1       81.75       28.66     13.91 o 
  -5   7   1       55.09       73.11     22.28 o 
  -4   7   1      153.84      184.05     19.75 o 
  -3   7   1      114.06      122.43     16.16 o 
  -2   7   1       94.49      105.16     13.78 o 
  -1   7   1      117.82      115.01     11.13 o 
   0   7   1      102.78      104.90     10.42 o 
   1   7   1       67.87       96.90      9.32 o 
   2   7   1      563.00      602.59     17.65 o 
   3   7   1     1071.53     1081.49     24.14 o 
   4   7   1      404.44      415.90     15.52 o 
   5   7   1      958.97      906.74     23.71 o 
   6   7   1      956.10      966.87     25.47 o 
   7   7   1      347.66      310.40     16.37 o 
   8   7   1        0.02        0.23      7.50 o 
   9   7   1       50.42       39.88     11.37 o 
  10   7   1       29.59       15.79     15.55 o 
  -4   8   1       43.00       30.33     18.54 o 
  -3   8   1      146.19      122.65     24.32 o 
  -2   8   1      188.97      188.51     18.90 o 
  -1   8   1       22.77       28.04     10.30 o 
   0   8   1        1.76        8.41      8.03 o 
   1   8   1       23.70       17.57     11.22 o 
   2   8   1       44.80       36.85     10.00 o 
   3   8   1      344.86      336.31     22.54 o 
   4   8   1      684.74      734.88     76.02 o 
   5   8   1      311.18      309.57     21.33 o 
   6   8   1       84.20       62.83     12.36 o 
   7   8   1      160.73      180.73     18.72 o 
   8   8   1      107.89       81.79     21.17 o 
   9   8   1        9.47       23.34     11.00 o 
  10   8   1       22.79       17.61     10.59 o 
  -3   9   1       30.85       30.33     17.46 o 
  -2   9   1       65.88       61.67     20.65 o 
  -1   9   1      116.90      107.23     15.91 o 
   0   9   1      269.85      282.72     38.75 o 
   1   9   1        6.22       11.32      9.56 o 
   2   9   1        6.93       -3.77     11.20 o 
   3   9   1        4.55       -1.78      7.34 o 
   4   9   1       18.57       17.35     12.62 o 
   5   9   1      288.30      241.12     21.83 o 
   6   9   1      372.76      400.72     24.59 o 
   7   9   1      114.13      121.26     17.17 o 
   8   9   1       14.06       -3.34      8.13 o 
   9   9   1       25.24       43.50     12.83 o 
  -1  10   1       15.68        4.90     15.39 o 
   0  10   1       88.49       87.35     15.97 o 
   1  10   1      138.46      142.28     18.34 o 
   2  10   1       13.60       25.35     10.96 o 
   3  10   1        5.35        3.76      8.78 o 
   4  10   1       19.18       12.65     10.37 o 
   5  10   1       11.21       11.24     10.20 o 
   6  10   1       42.80       51.48     30.10 o 
   7  10   1      142.46      133.14     18.61 o 
   8  10   1       77.46       66.58     14.24 o 
   9  10   1        7.45       14.40     11.45 o 
   1  11   1       59.82       71.63     23.26 o 
   2  11   1       38.29       16.12     20.83 o 
   3  11   1       72.19       48.82     19.47 o 
   4  11   1        7.75        7.10      9.58 o 
   5  11   1       19.33       10.87     11.74 o 
   6  11   1        6.95       18.78     10.50 o 
   7  11   1        0.51      -11.26     27.62 o 
  -7 -11   2       17.03        9.02     11.45 o 
  -6 -11   2      103.48       74.56     16.34 o 
  -5 -11   2       28.07       20.49     14.19 o 
  -4 -11   2        0.10        5.61     10.50 o 
  -3 -11   2        2.90       -8.77      9.71 o 
  -2 -11   2        0.28        8.93     10.98 o 
  -1 -11   2        2.71        0.41     11.12 o 
  -8 -10   2       68.05       70.02     14.85 o 
  -7 -10   2       22.93       33.25     12.18 o 
  -6 -10   2       28.25       36.74     12.54 o 
  -5 -10   2      113.36      130.80     19.21 o 
  -4 -10   2      112.01      145.76     19.30 o 
  -3 -10   2       15.40       17.05     11.20 o 
  -2 -10   2        1.54        1.54      8.76 o 
  -1 -10   2       30.52       22.97     11.82 o 
   0 -10   2        0.35       -4.71      9.70 o 
   1 -10   2       54.31       55.21     20.85 o 
  -9  -9   2       34.77       35.55     12.19 o 
  -8  -9   2        3.43        1.53     11.86 o 
  -7  -9   2       81.69      101.47     16.56 o 
  -6  -9   2      170.78      195.09     20.67 o 
  -5  -9   2      124.55      139.65     17.92 o 
  -4  -9   2      278.14      326.73     26.89 o 
  -3  -9   2      123.62      111.59     16.38 o 
  -2  -9   2      434.29      445.37     53.83 o 
  -1  -9   2        1.45        0.26      8.91 o 
   0  -9   2       46.39       31.52     11.50 o 
   1  -9   2       27.88       45.71     12.66 o 
   2  -9   2       36.56       36.99     17.82 o 
   3  -9   2       50.43       39.74     18.85 o 
  -9  -8   2        7.11       -2.57      8.60 o 
  -8  -8   2        8.14        4.79     13.05 o 
  -7  -8   2        2.05       -1.65      7.73 o 
  -6  -8   2       76.25       81.92     13.89 o 
  -5  -8   2      137.79      164.62     20.99 o 
  -4  -8   2      655.71      744.52     30.33 o 
  -3  -8   2      270.34      263.34     28.40 o 
  -2  -8   2       20.97       14.62      8.92 o 
  -1  -8   2      181.07      150.27     16.61 o 
   0  -8   2        3.15       -4.50      7.69 o 
   1  -8   2       37.87       33.65     10.71 o 
   2  -8   2       32.51       48.79     17.42 o 
   3  -8   2       88.45       88.29     21.76 o 
   4  -8   2       45.72       30.93     18.26 o 
 -10  -7   2      168.80      153.07     28.22 o 
  -9  -7   2      228.91      247.15     21.98 o 
  -8  -7   2      122.59      115.41     15.31 o 
  -7  -7   2       72.19       81.41     13.40 o 
  -6  -7   2       72.52       67.11     12.22 o 
  -5  -7   2        0.18       -0.22      6.96 o 
  -4  -7   2      241.43      185.81     17.19 o 
  -3  -7   2     1700.99     1656.43     43.02 o 
  -2  -7   2      257.99      304.99     19.30 o 
  -1  -7   2      222.53      206.77     17.64 o 
   0  -7   2      217.97      217.04     18.43 o 
   1  -7   2       57.92       45.85     11.96 o 
   2  -7   2        7.28        6.52      8.65 o 
   3  -7   2       43.34       71.51     20.69 o 
   4  -7   2       99.49       62.62     20.57 o 
   5  -7   2       33.13       20.53     16.14 o 
 -10  -6   2       38.23       37.35     16.86 o 
  -9  -6   2      136.36      142.50     13.64 o 
  -8  -6   2      479.41      523.89     19.84 o 
  -7  -6   2      852.13      862.64     30.77 o 
  -6  -6   2      181.34      186.96     13.29 o 
  -5  -6   2      386.29      391.72     14.52 o 
  -4  -6   2       39.43       38.78      5.91 o 
  -3  -6   2      488.08      454.08     18.50 o 
  -2  -6   2     1452.41     1465.21     32.23 o 
  -1  -6   2     4140.88     4130.89     55.08 o 
   0  -6   2     2222.59     2166.22     35.66 o 
   1  -6   2      529.92      505.86     16.62 o 
   2  -6   2       73.24       96.90      9.82 o 
   3  -6   2      113.49      121.69     30.83 o 
   4  -6   2       41.91       36.98     12.80 o 
   5  -6   2       35.00       28.80     11.25 o 
   6  -6   2       52.34       56.60     19.77 o 
 -10  -5   2       38.08       13.79     14.47 o 
  -9  -5   2      104.72       91.48     14.28 o 
  -8  -5   2      253.05      293.29     16.47 o 
  -7  -5   2      484.55      454.23     20.90 o 
  -6  -5   2      930.79      981.60     24.48 o 
  -5  -5   2      275.50      281.18     15.88 o 
  -4  -5   2        0.15        0.99      3.85 o 
  -3  -5   2       14.31       26.01      4.56 o 
  -2  -5   2     1085.55     1096.46     19.36 o 
  -1  -5   2     1095.25     1067.99     19.89 o 
   0  -5   2     2684.37     2643.42     38.51 o 
   1  -5   2     3547.78     3492.87     49.17 o 
   2  -5   2      521.57      532.84     16.31 o 
   3  -5   2      131.00      162.88     11.81 o 
   4  -5   2        1.48        7.63     10.62 o 
   5  -5   2       28.37       36.64     11.60 o 
   6  -5   2       32.81       17.41     12.04 o 
   7  -5   2       63.15       51.34     20.61 o 
 -10  -4   2        1.75        1.51     11.64 o 
  -9  -4   2       51.17       62.46     17.50 o 
  -8  -4   2      417.02      497.69     18.72 o 
  -7  -4   2      386.71      361.23     15.10 o 
  -6  -4   2      246.83      256.34     18.02 o 
  -5  -4   2     2403.39     2463.64     72.03 o 
  -4  -4   2     1987.43     2049.72     31.94 o 
  -3  -4   2     1062.30     1059.96     21.80 o 
  -2  -4   2     1176.35     1090.80     20.30 o 
  -1  -4   2     1417.29     1513.31     22.69 o 
   0  -4   2      682.24      725.03     15.25 o 
   1  -4   2     2028.02     2170.92     35.04 o 
   2  -4   2     2799.58     2773.93     40.56 o 
   3  -4   2      411.62      382.32     13.73 o 
   4  -4   2      304.02      300.67     26.25 o 
   5  -4   2       16.78       25.23      9.30 o 
   6  -4   2        1.84        9.07      7.76 o 
   7  -4   2       17.11       23.36     17.10 o 
   8  -4   2       50.82       55.53     22.48 o 
 -10  -3   2       20.46        1.67     12.48 o 
  -9  -3   2       19.09        8.73     13.11 o 
  -8  -3   2       18.80       18.94      6.69 o 
  -7  -3   2      333.00      338.45     14.45 o 
  -6  -3   2      623.72      671.91     18.19 o 
  -5  -3   2     1871.81     1737.03     29.28 o 
  -4  -3   2      232.01      228.02     12.56 o 
  -3  -3   2      794.30      784.04     15.49 o 
  -2  -3   2     4007.12     3724.07     68.96 o 
  -1  -3   2        2.97        3.67      2.08 o 
   0  -3   2     6778.96     7006.10     77.19 o 
   1  -3   2      620.80      637.84     13.96 o 
   2  -3   2     1105.83     1133.06     20.99 o 
   3  -3   2      958.03      959.96     19.79 o 
   4  -3   2     1249.45     1192.59     23.48 o 
   5  -3   2      824.56      844.16     78.71 o 
   6  -3   2        0.06       12.51      8.15 o 
   7  -3   2        6.25        9.41     10.30 o 
   8  -3   2        0.37      -13.15     12.24 o 
 -10  -2   2       58.13       52.90     19.45 o 
  -9  -2   2       42.03       42.29     16.46 o 
  -8  -2   2       38.52       52.18     15.94 o 
  -7  -2   2        4.22       12.38      5.66 o 
  -6  -2   2       61.19       73.11      8.16 o 
  -5  -2   2     1449.94     1554.66     27.07 o 
  -4  -2   2     3009.18     3023.41     57.04 o 
  -3  -2   2     3654.19     3550.95    170.71 o 
  -2  -2   2     1832.62     2070.95     27.45 o 
  -1  -2   2     1067.12     1144.71     21.83 o 
   0  -2   2     9511.44     9256.13     96.42 o 
   1  -2   2      618.91      654.54     12.46 o 
   2  -2   2     1003.78      976.49     16.90 o 
   3  -2   2     2597.43     2674.69     36.46 o 
   4  -2   2     1634.97     1613.28     26.20 o 
   6  -2   2      608.80      717.40     45.78 o 
   7  -2   2        1.72       -4.56      7.46 o 
   8  -2   2        0.75        4.03     13.19 o 
   9  -2   2        1.00       -4.50     14.31 o 
 -10  -1   2       55.00       61.19     19.77 o 
  -9  -1   2       47.14       56.16     18.10 o 
  -8  -1   2      132.60      125.32     22.52 o 
  -7  -1   2        5.08        7.88      5.30 o 
  -6  -1   2       81.48       93.87     13.12 o 
  -5  -1   2       21.10       23.46      4.74 o 
  -4  -1   2     3779.02     3866.62     48.60 o 
  -3  -1   2    12756.82    12431.77    130.35 o 
  -1  -1   2     4244.13     4571.47     48.65 o 
   0  -1   2    13530.88    13625.96    139.15 o 
   1  -1   2    31670.96    31920.16    330.85 o 
   2  -1   2       97.34      101.90      7.29 o 
   3  -1   2     1865.51     1734.83     24.40 o 
   4  -1   2     3336.30     3159.87     41.33 o 
   6  -1   2     1071.12     1028.74     31.39 o 
   7  -1   2      482.71      542.35     24.53 o 
   8  -1   2       52.94       25.11     15.43 o 
   9  -1   2        2.22       14.07     15.27 o 
 -10   0   2       30.27       27.34     19.17 o 
  -9   0   2       54.81       21.09     14.83 o 
  -8   0   2       57.94       52.26     17.38 o 
  -7   0   2      290.42      355.44     31.05 o 
  -6   0   2       47.62       45.29      6.58 o 
  -5   0   2      368.25      341.94     11.91 o 
  -4   0   2     1052.51     1056.45     19.48 o 
  -3   0   2     2571.85     2633.81     34.00 o 
  -2   0   2     1278.27     1168.56     16.73 o 
  -1   0   2    10621.34    10954.96    327.82 o 
   0   0   2     6816.64     6970.30    173.54 o 
   1   0   2     7074.70     7187.56     74.56 o 
   2   0   2      300.90      332.31      6.62 o 
   3   0   2      537.94      558.91     10.95 o 
   4   0   2     1270.44     1176.69     19.69 o 
   6   0   2      972.99     1030.23     30.22 o 
   7   0   2      474.29      433.06     21.43 o 
   8   0   2      302.31      329.54     21.52 o 
   9   0   2       77.65      101.77     24.32 o 
  10   0   2       32.44       16.06     18.62 o 
  -9   1   2      130.95      126.84     26.03 o 
  -8   1   2      191.12      198.87     29.94 o 
  -7   1   2      408.11      406.67     32.73 o 
  -6   1   2      678.71      774.42     19.86 o 
  -5   1   2      221.96      203.08     10.06 o 
  -4   1   2       42.67       30.46      4.86 o 
  -3   1   2        4.66        2.78      2.96 o 
  -2   1   2     2106.26     2155.04     30.35 o 
  -1   1   2      565.47      540.69      9.70 o 
   0   1   2    16176.47    16584.94    209.55 o 
   1   1   2      511.06      425.10      9.63 o 
   2   1   2     2338.55     2370.15     47.71 o 
   3   1   2     1868.94     1893.69     26.00 o 
   4   1   2      782.98      866.98     22.38 o 
   5   1   2      158.60      143.57     16.32 o 
   6   1   2      363.44      362.60     46.64 o 
   7   1   2      133.81      169.05     26.97 o 
   8   1   2      386.17      385.69     20.88 o 
   9   1   2       76.16      103.44     22.72 o 
  10   1   2       19.89       43.57     18.46 o 
  -9   2   2       33.81       50.46     20.09 o 
  -8   2   2      115.67      124.89     25.75 o 
  -7   2   2      199.98      218.28     30.33 o 
  -6   2   2      199.10      231.82     17.68 o 
  -5   2   2      709.97      743.84     19.04 o 
  -4   2   2      160.91      166.41     14.12 o 
  -3   2   2     1802.31     1797.94     28.53 o 
  -2   2   2     4063.82     4202.85     50.87 o 
  -1   2   2       72.82       52.43      4.46 o 
   0   2   2     5174.22     5511.79     72.14 o 
   1   2   2     6027.56     6158.46     90.08 o 
   2   2   2    39377.89    39336.27    407.49 o 
   3   2   2     2525.32     2432.19     37.50 o 
   4   2   2     1221.52     1216.85     30.28 o 
   5   2   2       56.65       71.55      6.60 o 
   6   2   2       31.17       54.73      9.24 o 
   7   2   2      105.14      122.09     13.13 o 
   8   2   2      278.71      304.18     23.18 o 
   9   2   2      309.34      316.31     21.91 o 
  10   2   2       40.85       44.80     19.37 o 
  -8   3   2       14.48        8.65     15.11 o 
  -7   3   2      210.32      188.74     30.81 o 
  -6   3   2      245.86      274.37     32.69 o 
  -5   3   2      510.23      509.27     31.55 o 
  -4   3   2      304.97      277.24     12.60 o 
  -3   3   2     1488.01     1309.20     24.56 o 
  -2   3   2      192.24      210.20      9.74 o 
  -1   3   2       17.49       24.19      5.84 o 
   0   3   2     4120.95     4315.59     67.41 o 
   1   3   2     4637.73     4595.76     54.00 o 
   2   3   2     2767.53     2546.83     33.78 o 
   3   3   2     1228.25     1179.17     20.49 o 
   5   3   2      863.77      942.02     20.38 o 
   6   3   2       85.31       92.63     13.71 o 
   7   3   2      231.62      237.97     14.24 o 
   8   3   2      113.81      122.26     17.00 o 
   9   3   2      151.70      164.84     23.36 o 
  10   3   2      178.69      114.68     24.51 o 
  -8   4   2        0.28        5.98     15.71 o 
  -7   4   2       22.41       33.88     17.74 o 
  -6   4   2      290.83      269.50     33.92 o 
  -5   4   2      991.84      879.02     30.67 o 
  -4   4   2     1082.49     1062.49     24.94 o 
  -3   4   2      911.41      927.92     21.79 o 
  -1   4   2      221.35      150.65      9.33 o 
   0   4   2      366.68      358.94     11.30 o 
   1   4   2     4261.78     4585.16     67.96 o 
   2   4   2     7403.50     7434.28     84.91 o 
   3   4   2     2289.91     2268.26     34.60 o 
   4   4   2     3629.03     3513.79     47.72 o 
   5   4   2     1057.82     1089.48     22.83 o 
   6   4   2      501.31      481.20     16.30 o 
   7   4   2        6.21       -2.81      6.09 o 
   8   4   2      106.26       85.66     13.33 o 
   9   4   2       21.83       17.06      8.79 o 
  10   4   2       79.67       61.67     19.13 o 
  11   4   2       27.96        6.18     13.59 o 
  -7   5   2        0.32        4.23     15.23 o 
  -6   5   2       34.77       21.01     15.31 o 
  -5   5   2       83.09       94.93     14.49 o 
  -4   5   2      924.04      911.11     54.75 o 
  -3   5   2      975.84     1052.91     32.62 o 
  -2   5   2      978.09     1013.82     23.68 o 
  -1   5   2       43.02       50.00      8.59 o 
   0   5   2      217.49      185.64     11.19 o 
   1   5   2       94.77       97.67     10.35 o 
   2   5   2      362.19      345.10     13.16 o 
   3   5   2     3444.37     3659.13     50.06 o 
   4   5   2     2531.94     2439.77     45.00 o 
   5   5   2      634.13      615.09     20.49 o 
   6   5   2      267.43      226.63     12.98 o 
   7   5   2      447.11      433.21     26.31 o 
   8   5   2       45.57       52.52      8.59 o 
   9   5   2       17.19       12.30      9.02 o 
  10   5   2       46.11       36.47     11.54 o 
  11   5   2       37.23       33.48     18.30 o 
  -6   6   2        0.70        9.21     15.51 o 
  -5   6   2       11.56       15.86     15.23 o 
  -4   6   2      108.26       93.84     28.90 o 
  -3   6   2      188.31      184.08     22.92 o 
  -2   6   2      659.95      663.69     20.78 o 
  -1   6   2     1103.38     1120.72     25.64 o 
   0   6   2      810.76      781.01     20.31 o 
   1   6   2       94.46       92.52      8.50 o 
   2   6   2      282.10      338.42     12.89 o 
   3   6   2        2.72        5.56      4.71 o 
   4   6   2      264.26      255.93     11.78 o 
   5   6   2     1472.28     1415.38     35.25 o 
   6   6   2      906.69      949.39     24.38 o 
   7   6   2      178.30      204.65     14.23 o 
   8   6   2      118.88       93.41     19.64 o 
   9   6   2       10.04        1.68      7.50 o 
  10   6   2        4.78       -9.73     10.52 o 
  -5   7   2        0.87        6.74     14.87 o 
  -4   7   2       13.51       19.97     10.78 o 
  -3   7   2       66.84       86.05     14.54 o 
  -2   7   2      215.44      197.88     15.94 o 
  -1   7   2     1186.86     1164.60     30.22 o 
   0   7   2     1483.15     1476.84     31.18 o 
   1   7   2      434.14      459.68     16.36 o 
   2   7   2       60.64       63.32      7.76 o 
   3   7   2        0.81        0.67      4.88 o 
   4   7   2        3.52        4.04      4.84 o 
   5   7   2      102.74      118.25     10.91 o 
   6   7   2      589.47      515.96     18.96 o 
   7   7   2      446.10      477.21     23.24 o 
   8   7   2      121.26      157.00     17.25 o 
   9   7   2       13.58        2.74     10.63 o 
  10   7   2       16.65       23.43     11.40 o 
  -3   8   2       16.71       11.20     14.83 o 
  -2   8   2      124.05       86.96     14.59 o 
  -1   8   2      247.76      228.09     20.29 o 
   0   8   2      241.78      214.86     19.58 o 
   1   8   2      254.63      266.07     32.95 o 
   2   8   2      673.08      672.31     27.65 o 
   3   8   2       78.96       93.01     23.66 o 
   4   8   2       47.86       64.57     12.05 o 
   5   8   2       96.93      124.15     18.83 o 
   6   8   2       14.00       34.75     10.30 o 
   7   8   2       86.83       72.39     18.79 o 
   8   8   2      264.00      260.15     24.30 o 
   9   8   2      200.28      210.96     20.93 o 
  10   8   2       26.65       29.74     11.23 o 
  -3   9   2        2.97       -4.03     14.75 o 
  -2   9   2        0.76        1.20     12.99 o 
  -1   9   2       21.65       26.89     19.59 o 
   0   9   2       98.85      100.86     15.79 o 
   1   9   2      109.24       93.02     14.87 o 
   2   9   2      114.17      143.13     17.53 o 
   3   9   2      229.57      185.99     19.07 o 
   4   9   2       94.48      101.83     15.02 o 
   5   9   2        2.31       -1.59      7.45 o 
   6   9   2       62.16       65.49     13.99 o 
   7   9   2      108.85       93.69     43.09 o 
   8   9   2       10.80       -1.68      8.62 o 
   9   9   2       40.37       28.17     11.22 o 
  -1  10   2       12.81        5.01     16.22 o 
   0  10   2        1.06        2.67      9.78 o 
   1  10   2      154.46      146.06     22.84 o 
   2  10   2       75.90       60.49     13.65 o 
   3  10   2      114.42       87.73     14.98 o 
   4  10   2      122.70       93.13     15.73 o 
   5  10   2      145.80      153.55     18.96 o 
   6  10   2       69.70       66.77     14.31 o 
   7  10   2        0.07       -0.47      9.67 o 
   8  10   2       38.85       55.97     14.34 o 
   9  10   2       21.49       28.22     12.03 o 
   1  11   2        2.72       -0.70      9.74 o 
   2  11   2        4.69        7.34     10.38 o 
   3  11   2       81.38       67.39     17.64 o 
   4  11   2       91.36       76.61     15.46 o 
   5  11   2       24.02       26.10     11.94 o 
   6  11   2        5.88       14.32     10.37 o 
   7  11   2       40.94       44.09     13.25 o 
  -7 -11   3        5.95       14.79     11.59 o 
  -6 -11   3       38.31       55.95     22.28 o 
  -5 -11   3       57.56       68.40     16.50 o 
  -4 -11   3       26.26        8.64     11.64 o 
  -3 -11   3       31.31       12.49     11.67 o 
  -2 -11   3       55.00       33.82     13.83 o 
  -1 -11   3       21.21       22.35     17.90 o 
  -8 -10   3        0.08       -2.59      9.09 o 
  -7 -10   3        4.42       -3.31      8.96 o 
  -6 -10   3       10.67        4.28      9.38 o 
  -5 -10   3       14.14        7.69     12.12 o 
  -4 -10   3      180.95      194.66     22.14 o 
  -3 -10   3       78.91       72.92     14.69 o 
  -2 -10   3      121.04       84.18     15.60 o 
  -1 -10   3        9.06        0.64     11.42 o 
   0 -10   3       61.80       54.17     14.04 o 
   1 -10   3       29.17       15.31     16.14 o 
  -9  -9   3       54.14       45.03     12.98 o 
  -8  -9   3      136.47      144.43     19.04 o 
  -7  -9   3        7.51      -12.03      8.31 o 
  -6  -9   3       21.10       28.37     12.72 o 
  -5  -9   3        3.22        3.07      9.64 o 
  -4  -9   3       13.35        5.70      9.40 o 
  -3  -9   3        9.16       -0.95      9.35 o 
  -2  -9   3      313.20      333.35     25.92 o 
  -1  -9   3      209.67      187.30     20.23 o 
   0  -9   3       36.54       27.70     11.04 o 
   1  -9   3       18.81       -1.95     14.23 o 
   2  -9   3       14.64        6.42     16.66 o 
   3  -9   3        0.07        0.44     13.67 o 
 -10  -8   3       36.98       44.13     19.61 o 
  -9  -8   3        3.09       -0.40      8.50 o 
  -8  -8   3       76.64       76.14     14.14 o 
  -7  -8   3      252.98      235.98     21.86 o 
  -6  -8   3      230.80      208.65     20.11 o 
  -5  -8   3       82.10       68.12     12.80 o 
  -4  -8   3        0.03        4.63      8.44 o 
  -3  -8   3       18.69       32.77     10.53 o 
  -2  -8   3        2.92       17.16     10.50 o 
  -1  -8   3      242.72      248.69     21.21 o 
   0  -8   3      311.18      312.39     21.82 o 
   1  -8   3      115.19      102.90     14.59 o 
   2  -8   3       45.13       37.71     17.06 o 
   3  -8   3        5.64        7.18     14.63 o 
   4  -8   3        0.81       -1.79     13.87 o 
 -10  -7   3       13.74       14.79     17.62 o 
  -8  -7   3      152.07      151.69     17.52 o 
  -7  -7   3       67.66       58.24     12.01 o 
  -6  -7   3      571.72      625.11     27.50 o 
  -5  -7   3      493.86      507.92     36.33 o 
  -4  -7   3      717.40      636.21     26.54 o 
  -3  -7   3      761.89      814.18     30.39 o 
  -2  -7   3      285.90      316.89     20.85 o 
  -1  -7   3       74.28       70.77     11.76 o 
   0  -7   3      177.96      171.50     16.48 o 
   1  -7   3      449.51      472.61     22.94 o 
   2  -7   3      196.43      200.98     28.98 o 
   3  -7   3      123.42      111.77     23.16 o 
   4  -7   3        4.71        8.01     14.03 o 
   5  -7   3        0.04       10.24     14.55 o 
 -10  -6   3        7.05        5.90      8.93 o 
  -9  -6   3        0.00       -0.49      8.34 o 
  -8  -6   3      154.33      175.75     17.13 o 
  -7  -6   3      312.58      355.47     16.03 o 
  -6  -6   3     1262.38     1251.50     28.32 o 
  -5  -6   3       99.16      105.42      9.17 o 
  -4  -6   3      780.87      787.43     18.41 o 
  -3  -6   3     1396.63     1311.39     35.22 o 
  -2  -6   3      423.33      391.30     19.25 o 
  -1  -6   3      200.57      188.06      9.32 o 
   0  -6   3      261.91      246.85     13.52 o 
   1  -6   3      398.71      460.35     15.80 o 
   2  -6   3       80.83       91.85      9.73 o 
   3  -6   3      303.47      290.98     22.36 o 
   4  -6   3      161.22      157.21     17.97 o 
   5  -6   3       37.91       27.53     11.18 o 
   6  -6   3        1.70       11.29      9.79 o 
 -10  -5   3        9.82      -12.12     10.36 o 
  -9  -5   3       11.34       19.97     17.68 o 
  -8  -5   3       12.12        3.65      6.17 o 
  -7  -5   3       42.11       39.45      8.04 o 
  -6  -5   3      819.54      863.85     34.00 o 
  -5  -5   3      791.81      792.53     24.66 o 
  -4  -5   3      336.04      365.50     12.17 o 
  -3  -5   3      639.61      624.17     16.02 o 
  -2  -5   3     2634.49     2748.81     52.24 o 
  -1  -5   3      532.23      486.63     11.81 o 
   0  -5   3      179.58      186.83     12.91 o 
   1  -5   3       72.92       97.67      9.83 o 
   2  -5   3      299.12      328.71     15.46 o 
   3  -5   3      423.90      407.45     20.20 o 
   4  -5   3      261.40      291.82     20.38 o 
   5  -5   3      196.61      228.58     21.62 o 
   6  -5   3      110.24       87.68     15.18 o 
   7  -5   3        1.54        8.13     15.79 o 
 -10  -4   3      188.32      206.04     29.74 o 
  -9  -4   3      116.01      130.39     23.08 o 
  -8  -4   3       48.61       55.13      9.08 o 
  -7  -4   3       58.59       45.13      8.53 o 
  -6  -4   3        4.94        1.58      5.50 o 
  -5  -4   3      499.13      519.45     15.53 o 
  -4  -4   3     2896.30     3066.56     42.80 o 
  -3  -4   3     3324.06     3177.60     69.86 o 
  -2  -4   3      117.11      106.67      4.60 o 
  -1  -4   3      934.28      892.48     16.94 o 
   0  -4   3     3317.24     3155.46     41.33 o 
   1  -4   3       33.01       30.98      8.88 o 
   2  -4   3      415.75      440.14     14.07 o 
   3  -4   3     1167.33     1194.99     27.82 o 
   4  -4   3      292.14      287.25     19.37 o 
   5  -4   3       54.72       56.06     11.01 o 
   6  -4   3      234.37      240.42     21.45 o 
   7  -4   3       86.38       66.46     13.73 o 
   8  -4   3        5.90       18.42     17.58 o 
 -10  -3   3       98.88       88.69     22.24 o 
  -9  -3   3      212.29      228.13     29.78 o 
  -8  -3   3      530.92      527.49     32.05 o 
  -7  -3   3      235.59      231.05     13.20 o 
  -6  -3   3      180.04      176.36     11.27 o 
  -4  -3   3      343.98      311.04     10.55 o 
  -3  -3   3     3794.49     3753.87     46.74 o 
  -2  -3   3     4997.75     5269.44     63.44 o 
  -1  -3   3     6322.57     6416.37     90.37 o 
   0  -3   3     2566.83     2738.59     34.74 o 
   1  -3   3      158.93      180.40      9.34 o 
   2  -3   3       86.44       78.17      6.41 o 
   3  -3   3       45.18       60.69      7.47 o 
   4  -3   3      689.78      789.06     27.01 o 
   5  -3   3      665.99      737.93     27.63 o 
   6  -3   3      120.70      104.89     14.24 o 
   7  -3   3      184.42      214.49     31.51 o 
   8  -3   3       22.10        9.77     15.59 o 
 -10  -2   3       75.96       83.47     22.64 o 
  -9  -2   3      145.70      151.15     25.63 o 
  -8  -2   3      382.51      441.23     32.81 o 
  -7  -2   3      576.12      574.11     21.35 o 
  -6  -2   3     1495.38     1480.76     28.16 o 
  -5  -2   3        6.40        2.33      3.90 o 
  -4  -2   3        0.33        3.06      3.06 o 
  -3  -2   3        3.32        1.76      3.35 o 
  -2  -2   3     1975.03     1954.24     25.71 o 
  -1  -2   3    15862.90    16382.57    288.00 o 
   0  -2   3     3373.24     3267.66     37.88 o 
   1  -2   3     1637.55     1565.90     22.26 o 
   2  -2   3     1189.32     1172.47     19.06 o 
   3  -2   3      833.99      919.29     26.91 o 
   4  -2   3      303.70      335.19     10.75 o 
   5  -2   3      788.15      813.92     27.42 o 
   6  -2   3      328.78      326.01     52.40 o 
   7  -2   3      278.95      284.22     22.60 o 
   8  -2   3      186.19      185.24     30.69 o 
   9  -2   3       15.79        2.11     15.51 o 
 -10  -1   3        9.13      -10.68     12.00 o 
  -9  -1   3       98.54       92.28     22.16 o 
  -8  -1   3      528.23      457.77     34.80 o 
  -7  -1   3      381.65      310.58     18.28 o 
  -6  -1   3      852.90      848.54     20.11 o 
  -5  -1   3     2575.47     2714.96     39.31 o 
  -4  -1   3     1112.93     1133.08     20.04 o 
  -3  -1   3     1041.33      949.66     16.24 o 
  -1  -1   3    28856.54    30458.07    602.88 o 
   0  -1   3      338.30      289.26      6.21 o 
   1  -1   3     6496.33     6683.05     71.20 o 
   2  -1   3    18029.88    18192.37    206.70 o 
   3  -1   3      317.94      354.44     14.04 o 
   4  -1   3        9.19        8.83      5.36 o 
   5  -1   3       10.78       19.44      6.87 o 
   6  -1   3      479.61      334.86    111.27 o 
   7  -1   3      340.69      347.00     20.32 o 
   8  -1   3      254.23      250.09     21.81 o 
   9  -1   3      146.72      176.51     30.57 o 
 -10   0   3        2.16        8.61     14.99 o 
  -9   0   3        4.84       15.75     13.79 o 
  -8   0   3      102.39       91.72     21.29 o 
  -7   0   3     1245.58     1310.24     57.20 o 
  -6   0   3      625.18      649.69     17.63 o 
  -5   0   3     2130.54     2169.36     33.67 o 
  -4   0   3     5194.69     5198.69     63.58 o 
  -3   0   3      210.73      211.67      7.20 o 
  -2   0   3     8123.39     8724.82     91.75 o 
  -1   0   3      531.49      664.56     14.20 o 
   0   0   3     5792.61     5813.66     60.83 o 
   1   0   3     6601.99     7310.29     76.17 o 
   2   0   3      286.68      283.31     10.41 o 
   3   0   3     7432.32     7415.71    102.72 o 
   4   0   3      966.81      966.73     16.50 o 
   5   0   3      661.56      643.53     13.96 o 
   6   0   3      108.90       95.26     11.92 o 
   7   0   3      331.63      299.06     53.39 o 
   8   0   3       83.59       83.62     13.29 o 
   9   0   3      152.48      166.34     29.26 o 
  10   0   3       64.43       42.33     19.57 o 
  -9   1   3        1.05        5.74     12.88 o 
  -8   1   3       39.24       46.96     19.41 o 
  -7   1   3      109.79      108.14     21.49 o 
  -6   1   3     1152.81     1181.05     25.17 o 
  -5   1   3     1295.82     1193.40     23.50 o 
  -4   1   3     2370.50     2479.06     35.88 o 
  -3   1   3     2171.56     2213.33     30.89 o 
  -2   1   3      774.24      707.76     13.02 o 
  -1   1   3    14633.36    14803.25    152.08 o 
   0   1   3      384.55      324.87      6.91 o 
   1   1   3     5529.83     5289.31     69.87 o 
   2   1   3    14033.77    14861.08    187.85 o 
   3   1   3     7830.70     7965.94     86.67 o 
   4   1   3     4247.44     4355.25     53.03 o 
   5   1   3      953.70      911.51     18.56 o 
   6   1   3      528.97      461.09     20.17 o 
   7   1   3        1.55        0.88      3.86 o 
   8   1   3       10.76        8.49      9.67 o 
   9   1   3       41.87       60.79     19.61 o 
  10   1   3       76.40       69.80     20.29 o 
  -9   2   3       15.21       33.36     17.70 o 
  -8   2   3        3.52        4.62     13.07 o 
  -7   2   3        6.72        9.37     13.47 o 
  -6   2   3       67.44       71.87     17.90 o 
  -5   2   3      819.79      837.66     22.63 o 
  -4   2   3     1386.11     1352.17     25.08 o 
  -3   2   3    10155.56    10305.97    113.71 o 
  -2   2   3      135.39      107.48      6.72 o 
  -1   2   3       12.84       40.17     11.90 o 
   0   2   3     2787.34     2812.92     48.37 o 
   1   2   3        0.85        3.68      2.49 o 
   2   2   3      446.58      484.06     12.32 o 
   3   2   3     9583.45     9411.09    101.80 o 
   4   2   3     6694.19     6659.79     76.87 o 
   5   2   3      407.28      378.98     11.98 o 
   6   2   3      711.71      760.08     22.56 o 
   7   2   3     1011.96     1004.30     31.38 o 
   8   2   3       14.68        1.30      5.58 o 
   9   2   3       62.06       72.77     12.89 o 
  10   2   3       22.10       18.26     14.15 o 
  -8   3   3       14.35       32.05     17.70 o 
  -7   3   3       16.88       46.28     18.02 o 
  -6   3   3        9.35       18.50     13.95 o 
  -5   3   3      750.28      712.77     20.03 o 
  -4   3   3       44.57       37.73      6.88 o 
  -3   3   3     1011.64     1012.95     21.54 o 
  -2   3   3     4058.27     4255.77     54.16 o 
  -1   3   3      352.52      262.69      9.15 o 
   0   3   3      958.90     1063.80     18.53 o 
   1   3   3     2300.52     2016.22     29.16 o 
   2   3   3     4962.95     5418.72    125.34 o 
   3   3   3      125.40      112.66      7.24 o 
   4   3   3     1927.23     2069.86     38.88 o 
   5   3   3     3504.26     3564.34     48.93 o 
   6   3   3     1070.68     1097.41     23.70 o 
   7   3   3      583.78      580.40     23.63 o 
   8   3   3      373.76      396.50     27.23 o 
   9   3   3       40.61       35.77      9.71 o 
  10   3   3        6.52        5.06     13.47 o 
  -8   4   3       50.43       12.80     16.66 o 
  -7   4   3       18.78       15.43     16.18 o 
  -6   4   3       84.36       33.64     17.30 o 
  -5   4   3       30.15       30.08      9.99 o 
  -4   4   3      474.06      476.28     17.07 o 
  -3   4   3       23.76       18.25      5.79 o 
  -2   4   3     2074.43     2116.56     34.43 o 
  -1   4   3     4151.95     4027.86    103.98 o 
   0   4   3     1595.21     1481.66     25.15 o 
   1   4   3      216.88      183.52      8.57 o 
   2   4   3       77.07      119.93      9.58 o 
   3   4   3       19.37       24.66      8.32 o 
   4   4   3      509.59      598.06     16.02 o 
   5   4   3     1640.16     1651.30     52.06 o 
   6   4   3     2339.78     2223.91     37.59 o 
   7   4   3      757.05      767.87     28.12 o 
   8   4   3       81.44      126.03     14.94 o 
   9   4   3      175.48      154.02     17.54 o 
  10   4   3       19.90       21.54     10.50 o 
  11   4   3        4.95       18.42     16.74 o 
  -7   5   3       90.71       91.24     25.39 o 
  -6   5   3        8.89       20.13     16.70 o 
  -5   5   3      236.84      218.16     30.29 o 
  -4   5   3        3.94        3.44      6.26 o 
  -3   5   3        2.77        7.42      8.15 o 
  -2   5   3      420.09      396.51     18.58 o 
  -1   5   3      704.49      650.11     26.23 o 
   0   5   3     1779.69     1929.74     32.18 o 
   1   5   3     1917.66     1904.93     34.07 o 
   2   5   3     4993.00     5109.53     64.64 o 
   3   5   3      118.99      120.64      9.11 o 
   4   5   3       40.79       24.06      5.35 o 
   5   5   3       52.46       49.41      7.10 o 
   6   5   3      213.00      241.66     12.90 o 
   7   5   3      906.77      883.85     28.68 o 
   8   5   3      481.62      518.06     26.28 o 
   9   5   3      153.33      190.54     18.74 o 
  10   5   3       34.06       13.65      9.48 o 
  11   5   3        1.82      -10.24     12.28 o 
  -6   6   3       54.14       67.64     21.09 o 
  -5   6   3       88.98       83.63     22.04 o 
  -4   6   3       56.21       54.92     12.45 o 
  -3   6   3        2.26       -5.08      5.78 o 
  -2   6   3       12.19       16.06     14.15 o 
  -1   6   3       27.80       20.58      6.58 o 
   0   6   3      889.98      893.28     21.97 o 
   1   6   3      572.83      623.07     26.53 o 
   2   6   3     1143.33     1253.40     27.70 o 
   3   6   3     1698.18     1870.28     33.27 o 
   4   6   3      423.01      382.87     21.34 o 
   5   6   3        6.35        3.07      4.83 o 
   6   6   3       11.65        9.64      5.67 o 
   7   6   3        1.10        2.80     10.70 o 
   8   6   3       66.21       69.63      9.66 o 
   9   6   3      101.23      124.08     19.23 o 
  10   6   3      130.59      125.68     18.05 o 
  -5   7   3       33.26       57.08     21.05 o 
  -4   7   3       65.36       61.03     18.73 o 
  -3   7   3       27.50       15.64     14.99 o 
  -2   7   3        0.24       -5.87      5.97 o 
  -1   7   3        9.01       20.95      7.50 o 
   0   7   3      408.17      396.60     16.26 o 
   1   7   3      794.87      797.75     21.99 o 
   2   7   3      316.01      284.65     13.63 o 
   3   7   3      261.60      269.26     13.35 o 
   4   7   3      814.82      795.84     21.88 o 
   5   7   3      583.61      529.26     18.23 o 
   6   7   3       38.13       49.85      8.33 o 
   7   7   3        0.30       -5.89      5.70 o 
   8   7   3       50.17       49.99      9.39 o 
   9   7   3       11.41        2.74      6.99 o 
  10   7   3       36.39       23.73     10.70 o 
  -4   8   3       50.70       61.79     21.17 o 
  -3   8   3      116.61      156.95     36.17 o 
  -2   8   3       91.92      117.22     12.78 o 
  -1   8   3        1.88        5.57      6.60 o 
   0   8   3        7.22       11.84      7.12 o 
   1   8   3        4.88        2.92      6.00 o 
   2   8   3      356.43      304.58     15.87 o 
   3   8   3      933.86      890.21     28.59 o 
   4   8   3      379.65      365.26     21.70 o 
   5   8   3       94.15       76.82     12.79 o 
   6   8   3      115.92      141.13     16.86 o 
   7   8   3       50.67       65.79     12.68 o 
   8   8   3        0.98        8.02      8.91 o 
   9   8   3       63.38       56.84     18.34 o 
  -3   9   3       50.47       25.95     18.22 o 
  -2   9   3       96.11      108.26     24.28 o 
  -1   9   3       65.54       79.86     14.78 o 
   0   9   3        6.56        2.01      8.09 o 
   1   9   3        3.15       10.95      8.97 o 
   2   9   3        5.13        1.92      8.39 o 
   3   9   3       96.10      117.42     15.92 o 
   4   9   3      290.53      346.96     57.78 o 
   5   9   3      333.54      353.15     26.87 o 
   6   9   3      194.96      216.23     21.46 o 
   7   9   3       66.99       49.77     19.67 o 
   8   9   3       57.89       79.35     15.88 o 
   9   9   3        7.47        8.90      9.76 o 
  -1  10   3       61.15       41.73     13.43 o 
   0  10   3      119.32       98.91     16.40 o 
   1  10   3        5.05       21.91     10.66 o 
   2  10   3        1.37        3.27      8.62 o 
   3  10   3        0.99       -5.81      7.90 o 
   4  10   3        0.69       -8.21      7.46 o 
   5  10   3       93.29       92.81     15.54 o 
   6  10   3      237.59      235.42     22.80 o 
   7  10   3       57.93       53.66     13.56 o 
   8  10   3        2.65        7.85      9.48 o 
   9  10   3        3.54        6.42      9.74 o 
   1  11   3       50.85       48.59     13.77 o 
   2  11   3       57.90       55.10     14.22 o 
   3  11   3        8.43       -7.81      8.82 o 
   4  11   3       22.99       25.83     11.46 o 
   5  11   3       21.81        4.32      9.30 o 
   6  11   3        4.45       -7.79      8.57 o 
   7  11   3       64.92       54.67     14.21 o 
  -6 -11   4       12.39        6.55     12.06 o 
  -5 -11   4        0.03      -13.22      9.65 o 
  -4 -11   4        0.51        7.21     12.10 o 
  -3 -11   4        0.76       -4.64      9.83 o 
  -2 -11   4       24.98       38.04     13.61 o 
  -1 -11   4       32.17       24.94     13.54 o 
  -8 -10   4        5.43       12.20     15.79 o 
  -7 -10   4       19.01        4.71      9.11 o 
  -6 -10   4      113.49       92.89     17.06 o 
  -5 -10   4      112.42      114.82     18.30 o 
  -4 -10   4        0.20        0.86     10.26 o 
  -3 -10   4        0.00       -3.69     10.88 o 
  -2 -10   4        5.95       -2.86      9.08 o 
  -1 -10   4        1.39        2.98      9.71 o 
   0 -10   4       46.76       31.65     19.33 o 
   1 -10   4       70.56       64.69     22.16 o 
  -9  -9   4        0.02       -1.64      9.09 o 
  -8  -9   4       70.88       58.32     13.45 o 
  -7  -9   4       95.11      134.15     18.35 o 
  -6  -9   4       32.27       21.41     10.77 o 
  -5  -9   4      137.97      124.46     17.53 o 
  -4  -9   4      106.34      102.78     24.26 o 
  -3  -9   4      173.06      165.93     20.73 o 
  -2  -9   4        0.05        0.50      8.54 o 
  -1  -9   4      101.93       82.15     15.09 o 
   0  -9   4       13.02       19.85     10.67 o 
   1  -9   4       32.42       32.69     17.86 o 
   2  -9   4       81.29       52.38     19.85 o 
 -10  -8   4        9.80       -6.74     15.39 o 
  -8  -8   4        9.79       -0.54      8.75 o 
  -7  -8   4      105.63       72.41     13.88 o 
  -6  -8   4      147.67      131.66     17.06 o 
  -5  -8   4      110.11       92.86     14.32 o 
  -4  -8   4      207.15      186.26     19.10 o 
  -3  -8   4       94.73      101.22     15.24 o 
  -2  -8   4      424.16      397.93     23.82 o 
  -1  -8   4        1.10        6.06      8.33 o 
   0  -8   4      150.34      126.65     16.26 o 
   1  -8   4       47.02       46.59     11.53 o 
   2  -8   4       29.96       55.13     19.33 o 
   3  -8   4       49.12       75.18     21.21 o 
   4  -8   4       39.82       24.55     17.26 o 
 -10  -7   4       30.56       28.62     19.69 o 
  -9  -7   4        9.34        1.75     13.51 o 
  -8  -7   4       10.68       18.05      9.05 o 
  -7  -7   4       80.34      104.10     26.47 o 
  -6  -7   4        0.48       -5.23      6.92 o 
  -5  -7   4       69.48       69.92     12.36 o 
  -4  -7   4     1636.85     1599.31     54.35 o 
  -3  -7   4      627.06      682.92     27.58 o 
  -2  -7   4      186.24      182.17     17.19 o 
  -1  -7   4      916.26      914.54     31.35 o 
   0  -7   4      682.72      682.61     27.56 o 
   1  -7   4        0.49       17.64     10.48 o 
   2  -7   4       58.61       94.99     21.88 o 
   3  -7   4      139.97      147.29     26.35 o 
   4  -7   4       39.60       21.76     15.27 o 
   5  -7   4       62.93       32.81     17.34 o 
 -10  -6   4       66.02       65.17     22.36 o 
  -9  -6   4      113.01      138.08     26.31 o 
  -8  -6   4       19.68       11.50      8.56 o 
  -7  -6   4      207.68      233.68     19.40 o 
  -6  -6   4        6.22        3.80     13.83 o 
  -5  -6   4        6.27       12.05      7.19 o 
  -4  -6   4      296.75      265.76     21.84 o 
  -3  -6   4     1689.25     1773.94     46.04 o 
  -2  -6   4     1114.18     1262.03     34.73 o 
  -1  -6   4      604.80      570.22     23.34 o 
   0  -6   4      749.30      730.91     27.56 o 
   1  -6   4      295.27      256.13     12.59 o 
   2  -6   4       77.32       83.78      9.31 o 
   3  -6   4       51.77       48.90     11.02 o 
   4  -6   4      343.31      354.74     23.15 o 
   5  -6   4      123.81      122.66     17.16 o 
   6  -6   4       35.44       46.64     26.41 o 
 -10  -5   4       48.47       49.91     18.62 o 
  -9  -5   4      203.81      236.99     21.76 o 
  -8  -5   4      321.90      379.16     21.41 o 
  -7  -5   4      737.10      672.83     24.69 o 
  -6  -5   4      393.50      352.07     14.77 o 
  -5  -5   4      370.60      345.56     23.27 o 
  -4  -5   4      152.17      119.33      8.49 o 
  -3  -5   4       17.11        5.11      2.97 o 
  -2  -5   4     1869.12     1879.13     41.14 o 
  -1  -5   4     1862.22     1805.68     40.02 o 
   0  -5   4      676.44      708.75     16.24 o 
   1  -5   4      539.60      499.36     14.97 o 
   2  -5   4       49.40       45.48      6.70 o 
   3  -5   4      185.79      182.54     16.61 o 
   4  -5   4        6.00        7.74     15.84 o 
   5  -5   4      132.58      148.29     17.97 o 
   6  -5   4      100.26       96.44     15.66 o 
   7  -5   4       16.60       21.29     17.10 o 
 -10  -4   4       16.80       39.30     16.10 o 
  -9  -4   4       90.54       99.25     15.20 o 
  -8  -4   4      415.33      410.26     22.08 o 
  -7  -4   4      164.20      193.01     25.11 o 
  -6  -4   4     1007.03      924.92     26.35 o 
  -5  -4   4      738.30      760.37     18.73 o 
  -4  -4   4      105.60      138.46     11.86 o 
  -3  -4   4      874.55      930.32     17.46 o 
  -2  -4   4      524.92      543.72     18.54 o 
  -1  -4   4      274.63      266.57     13.45 o 
   0  -4   4      317.53      290.78     12.54 o 
   1  -4   4     7347.18     7207.61     83.93 o 
   2  -4   4      924.24      932.22     23.71 o 
   3  -4   4       16.20       13.26      5.08 o 
   4  -4   4       39.12       39.20     10.03 o 
   5  -4   4       79.24       63.49     17.64 o 
   6  -4   4       61.34       68.20     23.38 o 
   7  -4   4       29.40       14.26      9.11 o 
 -10  -3   4        0.12       -5.18     12.72 o 
  -9  -3   4        3.56        3.43     12.28 o 
  -8  -3   4      455.06      449.02     23.24 o 
  -7  -3   4      754.17      807.22     21.50 o 
  -6  -3   4      309.03      321.02     18.71 o 
  -5  -3   4     1068.80     1059.64     28.06 o 
  -4  -3   4     1422.52     1600.01     26.53 o 
  -3  -3   4      411.02      402.75     10.80 o 
  -2  -3   4      493.30      499.10     11.41 o 
  -1  -3   4     2096.41     2054.01     37.52 o 
   0  -3   4     5332.21     5234.06     59.94 o 
   1  -3   4     2032.90     1927.05     28.21 o 
   2  -3   4     2163.34     2221.60     32.67 o 
   3  -3   4     1885.51     1727.39     39.13 o 
   4  -3   4      313.73      346.47     39.24 o 
   5  -3   4      137.90      132.76     15.41 o 
   6  -3   4        0.05        5.58      7.54 o 
   7  -3   4       82.67      101.21     15.26 o 
   8  -3   4       14.88       30.61     17.38 o 
 -10  -2   4        2.71       -2.03     13.75 o 
  -9  -2   4        0.80        2.31     12.28 o 
  -8  -2   4        0.45       10.67      8.62 o 
  -7  -2   4      655.47      644.48     39.74 o 
  -6  -2   4     2118.70     2232.31     36.32 o 
  -5  -2   4     1561.12     1555.21     27.05 o 
  -4  -2   4     1430.43     1251.44     86.20 o 
  -3  -2   4     4754.57     4923.56     68.81 o 
  -2  -2   4     2854.17     2883.37     35.45 o 
  -1  -2   4      310.09      381.61      7.54 o 
   0  -2   4    30516.22    31222.23    385.31 o 
   1  -2   4     9446.19     9452.66    101.13 o 
   2  -2   4     1115.66     1184.10     21.69 o 
   3  -2   4     3072.34     3025.63     39.55 o 
   4  -2   4     1738.33     1597.03     37.57 o 
   5  -2   4      237.02      255.21     17.55 o 
   6  -2   4      197.00      195.44     18.01 o 
   7  -2   4        6.06       -6.67     14.37 o 
   8  -2   4       36.15       35.65     11.11 o 
   9  -2   4       12.69      -15.43     13.07 o 
 -10  -1   4       59.13       79.28     22.72 o 
  -9  -1   4        0.43        5.22     11.36 o 
  -8  -1   4       21.72       43.01     16.58 o 
  -7  -1   4        9.88        3.12      6.80 o 
  -6  -1   4      263.97      241.45     11.47 o 
  -5  -1   4     2653.32     2654.33     57.53 o 
  -4  -1   4     5604.55     5606.65    105.00 o 
  -3  -1   4     6488.03     6241.98     69.93 o 
  -2  -1   4     1378.24     1437.04     31.05 o 
  -1  -1   4      808.48      934.60     14.14 o 
   0  -1   4     1150.04     1007.64     17.78 o 
   1  -1   4     1158.38     1215.12     33.22 o 
   2  -1   4     3098.46     2987.83     36.05 o 
   3  -1   4     4630.98     4465.07     69.66 o 
   4  -1   4     1938.49     1999.67     41.53 o 
   5  -1   4      236.78      241.31     14.90 o 
   6  -1   4      293.21      317.94     36.69 o 
   7  -1   4      327.33      335.08     21.68 o 
   8  -1   4       24.51       34.30     10.29 o 
   9  -1   4        6.97       34.36     17.10 o 
  -9   0   4      173.96      185.67     29.46 o 
  -8   0   4       92.19      112.73     22.48 o 
  -7   0   4        8.84        7.93      7.80 o 
  -6   0   4        0.29       -4.64      3.78 o 
  -5   0   4      276.65      288.24     10.79 o 
  -4   0   4      792.37      863.69     17.01 o 
  -3   0   4     6461.44     6278.29     81.40 o 
  -2   0   4     5111.98     4828.77     69.95 o 
  -1   0   4     1594.19     1539.58     22.60 o 
   0   0   4       23.98       25.07      2.63 o 
   1   0   4     7549.85     8204.98     86.20 o 
   2   0   4     4828.42     4643.00     61.91 o 
   3   0   4      467.60      456.30     15.44 o 
   4   0   4     1470.43     1435.05     43.69 o 
   5   0   4     2477.82     2644.83     51.84 o 
   6   0   4      262.87      303.12     17.51 o 
   7   0   4      100.64       92.12     13.14 o 
   8   0   4       60.98       12.55     19.77 o 
   9   0   4        6.54       14.87     14.31 o 
  10   0   4        3.34        8.89     17.38 o 
  -9   1   4       58.57       55.85     19.17 o 
  -8   1   4      382.08      352.89     39.26 o 
  -7   1   4       86.33       87.22     20.65 o 
  -6   1   4       21.19       16.06      7.52 o 
  -5   1   4      112.03      133.44      9.11 o 
  -4   1   4     1413.37     1370.06     25.90 o 
  -3   1   4      332.26      356.43      9.89 o 
  -2   1   4     2203.86     2242.14     29.15 o 
  -1   1   4    34440.32    34268.02    434.85 o 
   0   1   4     2910.64     3192.68     36.87 o 
   1   1   4     1193.97     1342.16     25.35 o 
   2   1   4    12361.74    12717.13    132.15 o 
   3   1   4     2786.53     2738.74     34.99 o 
   4   1   4       12.55       12.43      3.54 o 
   5   1   4     1547.86     1371.78     23.69 o 
   6   1   4     2015.02     1956.78     76.69 o 
   7   1   4       90.83       85.45     22.76 o 
   8   1   4       97.75       69.07     48.33 o 
   9   1   4       42.54       40.65     10.99 o 
  10   1   4        1.28       13.47     13.87 o 
  -9   2   4       30.59       38.63     20.57 o 
  -8   2   4      124.54      122.10     25.91 o 
  -7   2   4      310.40      326.70     36.43 o 
  -6   2   4       63.68       52.66     16.38 o 
  -5   2   4       84.20      113.32      9.32 o 
  -4   2   4        0.48       12.51      9.79 o 
  -3   2   4     5347.66     5198.23     63.31 o 
  -2   2   4      250.46      298.14      9.47 o 
  -1   2   4     4262.87     4243.34     50.13 o 
   0   2   4     3698.58     3780.86     56.16 o 
   1   2   4     6668.60     6595.66     72.44 o 
   2   2   4      333.73      239.11     10.25 o 
   3   2   4       73.93       47.25      5.77 o 
   4   2   4     1408.83     1584.60     25.58 o 
   5   2   4       16.45       23.98      5.34 o 
   6   2   4      635.97      635.07     23.17 o 
   7   2   4      561.95      553.94     24.00 o 
   8   2   4      428.91      401.10     22.01 o 
   9   2   4      185.40      190.94     29.46 o 
  10   2   4       14.84       10.72     13.27 o 
  -8   3   4       26.50       24.59     17.10 o 
  -7   3   4      189.76      217.80     31.97 o 
  -6   3   4      591.30      702.24     42.77 o 
  -5   3   4      247.22      231.56     17.30 o 
  -4   3   4     1072.74     1058.74     23.39 o 
  -3   3   4       40.74       36.65      5.86 o 
  -2   3   4     2379.30     2440.58     35.87 o 
  -1   3   4     1732.23     1888.35     28.69 o 
   0   3   4     5553.09     5524.36    116.02 o 
   1   3   4     4499.17     4625.36     55.21 o 
   2   3   4     3268.02     3105.00     46.84 o 
   3   3   4     2579.53     2301.12     33.29 o 
   4   3   4      167.87      179.63      9.53 o 
   5   3   4      100.63      114.64      8.52 o 
   6   3   4       25.50       34.56      6.24 o 
   7   3   4      233.66      260.36     13.17 o 
   8   3   4      246.82      259.54     18.59 o 
   9   3   4      236.08      217.52     20.19 o 
  10   3   4       82.84       92.40     15.07 o 
  -8   4   4       10.48        3.55     17.70 o 
  -7   4   4        9.78        5.34     14.47 o 
  -6   4   4      301.77      353.53     38.94 o 
  -5   4   4      464.34      489.14     36.83 o 
  -4   4   4        9.53        8.11      6.15 o 
  -3   4   4     1901.01     1880.15     40.87 o 
  -2   4   4       28.43       27.44      6.70 o 
  -1   4   4      107.24      107.25      8.41 o 
   0   4   4     1549.83     1613.20     29.58 o 
   1   4   4     6968.37     7033.63     86.58 o 
   2   4   4     3688.49     3897.00     50.45 o 
   3   4   4     2081.87     2010.38     33.95 o 
   4   4   4     6562.10     6933.88     83.11 o 
   5   4   4      601.81      514.27     20.07 o 
   6   4   4        0.22       -1.62      5.56 o 
   7   4   4      186.46      199.54     13.28 o 
   8   4   4      186.58      182.08     17.49 o 
   9   4   4      139.52      137.68     16.60 o 
  10   4   4      139.19      146.05     17.96 o 
  -7   5   4       15.53        5.82     14.91 o 
  -6   5   4        0.29       13.27     15.94 o 
  -5   5   4      728.15      723.96     44.96 o 
  -4   5   4      349.37      435.23     17.76 o 
  -3   5   4      587.46      631.36     23.60 o 
  -2   5   4      788.23      739.20     20.40 o 
  -1   5   4        0.94       -0.49      4.35 o 
   0   5   4      801.97      806.99     19.58 o 
   1   5   4      409.10      417.75     15.92 o 
   2   5   4     3886.34     4030.51     54.34 o 
   3   5   4     1370.91     1232.49     24.40 o 
   4   5   4     1005.62     1021.62     32.13 o 
   5   5   4      535.28      519.74     16.35 o 
   6   5   4      457.93      446.61     26.39 o 
   7   5   4      137.39      163.30     12.76 o 
   8   5   4       29.31       35.01      9.32 o 
   9   5   4       88.28      102.80     20.65 o 
  10   5   4       97.39       89.71     14.97 o 
  -6   6   4        4.99       20.17     16.62 o 
  -5   6   4       37.24       41.69     18.34 o 
  -4   6   4      477.07      506.21     25.51 o 
  -3   6   4      448.54      485.70     21.50 o 
  -2   6   4      997.28     1070.18     32.88 o 
  -1   6   4     1229.85     1209.62     27.23 o 
   0   6   4      126.76      120.98     10.36 o 
   1   6   4      496.20      476.98     16.03 o 
   2   6   4       91.83      105.18      9.24 o 
   3   6   4     1034.70     1050.29     23.82 o 
   4   6   4     1306.97     1235.79     31.84 o 
   5   6   4     1589.54     1567.94     31.56 o 
   6   6   4      762.03      728.10     21.58 o 
   7   6   4      349.36      313.15     17.65 o 
   8   6   4       47.72       72.08      9.96 o 
   9   6   4        2.00        1.51      7.95 o 
  10   6   4       37.63       33.40     12.82 o 
  -5   7   4        4.68       -4.07     13.55 o 
  -4   7   4      105.53       85.06     22.96 o 
  -3   7   4       70.96       66.41     10.40 o 
  -2   7   4      154.58      166.24     13.80 o 
  -1   7   4     1173.12     1172.32     28.85 o 
   0   7   4     1033.89     1097.75     26.91 o 
   1   7   4       18.67       20.03      6.23 o 
   2   7   4        0.89        7.98      5.01 o 
   3   7   4       22.87       40.25     12.92 o 
   4   7   4      194.22      200.17     21.32 o 
   5   7   4      920.73      931.00     32.03 o 
   6   7   4      879.40      942.90     44.72 o 
   7   7   4      273.23      261.75     16.72 o 
   8   7   4       66.34       76.05     13.63 o 
   9   7   4       37.98       36.44      9.20 o 
  10   7   4       10.78       20.36     15.73 o 
  -4   8   4        1.29       -5.06     14.15 o 
  -3   8   4       71.49       54.03     13.05 o 
  -2   8   4      125.64      142.75     14.05 o 
  -1   8   4       77.41       81.59     10.74 o 
   0   8   4      342.27      388.07     17.46 o 
   1   8   4      195.56      198.61     14.27 o 
   2   8   4      135.95      165.68     13.21 o 
   3   8   4        2.62       12.92      6.64 o 
   4   8   4      124.56      153.08     12.82 o 
   5   8   4       94.28      102.40     11.15 o 
   6   8   4      147.00      153.40     13.53 o 
   7   8   4      379.09      407.54     18.58 o 
   8   8   4      289.42      310.95     22.64 o 
   9   8   4       22.04       11.48     11.22 o 
  -2   9   4       63.46       56.33     13.81 o 
  -1   9   4       80.10       90.89     23.16 o 
   0   9   4      111.59      119.61     16.40 o 
   1   9   4      227.30      230.79     21.44 o 
   2   9   4      303.91      279.91     33.20 o 
   3   9   4      169.58      173.89     18.83 o 
   4   9   4        7.07       -2.53      7.25 o 
   5   9   4       20.39       13.28      9.43 o 
   6   9   4       47.02       47.71     12.32 o 
   7   9   4       16.45       32.73     10.85 o 
   8   9   4      107.28       77.40     14.38 o 
   9   9   4      107.68       99.92     15.81 o 
  -1  10   4        8.67        6.19     10.32 o 
   0  10   4       95.29       94.27     16.06 o 
   1  10   4      102.59       94.18     22.94 o 
   2  10   4       49.81       38.51     12.06 o 
   3  10   4       50.70       43.54     12.19 o 
   4  10   4      117.68       99.15     15.83 o 
   5  10   4       47.60       38.28     16.02 o 
   6  10   4       13.73       13.10      9.79 o 
   7  10   4       71.52       53.84     13.81 o 
   8  10   4       13.60       20.13     11.12 o 
   9  10   4       17.71       13.68     10.48 o 
   1  11   4       28.92       32.95     12.29 o 
   2  11   4       45.03       21.06     12.07 o 
   3  11   4       56.98       66.93     14.68 o 
   4  11   4       36.85       29.08     12.04 o 
   5  11   4       14.84       13.67      9.51 o 
   6  11   4       21.85       20.22     10.37 o 
   7  11   4        0.04       -9.46      8.62 o 
  -6 -11   5       23.35       21.51     13.18 o 
  -5 -11   5       14.09       19.33     13.44 o 
  -4 -11   5       13.86       -5.15     10.95 o 
  -3 -11   5       43.29       47.18     15.26 o 
  -2 -11   5       14.64        0.12     10.45 o 
  -8 -10   5        2.66       -2.53     17.16 o 
  -7 -10   5        5.04        2.78      9.35 o 
  -6 -10   5       40.00       60.60     15.19 o 
  -5 -10   5      157.76      173.49     21.81 o 
  -4 -10   5       94.06       79.06     16.49 o 
  -3 -10   5       26.94       26.81     11.98 o 
  -2 -10   5       19.67       14.60     12.18 o 
  -1 -10   5       56.18       35.46     12.82 o 
   0 -10   5        8.83      -13.67     13.75 o 
   1 -10   5        4.40      -13.35     12.80 o 
  -9  -9   5       70.77       63.90     21.76 o 
  -8  -9   5        6.74       -2.16      8.77 o 
  -7  -9   5        6.45        4.02     12.93 o 
  -6  -9   5        0.10      -11.69      7.79 o 
  -5  -9   5       10.36       36.43     12.33 o 
  -4  -9   5      114.12      109.72     16.83 o 
  -3  -9   5      125.79      143.90     18.88 o 
  -2  -9   5      154.44      161.65     19.45 o 
  -1  -9   5       40.78       51.79     12.90 o 
   0  -9   5       63.68       48.99     13.04 o 
   1  -9   5       25.00       11.20     15.31 o 
   2  -9   5        2.62       20.49     16.02 o 
  -8  -8   5      205.38      249.51     23.70 o 
  -7  -8   5       93.32       86.80     14.45 o 
  -6  -8   5        0.09       -9.71      6.47 o 
  -5  -8   5       28.65       35.24     11.19 o 
  -4  -8   5       15.72       16.57     10.18 o 
  -3  -8   5       78.56      109.15     15.62 o 
  -2  -8   5     1116.25     1023.80     42.71 o 
  -1  -8   5      474.68      517.01     26.07 o 
   0  -8   5      148.68      124.93     16.76 o 
   1  -8   5       68.55       82.08     21.51 o 
   2  -8   5       24.61       23.08     17.22 o 
   3  -8   5        0.07        4.03     13.79 o 
   4  -8   5        9.41       -4.15     13.55 o 
 -10  -7   5       48.60       44.13     20.73 o 
  -9  -7   5       67.56       80.84     23.12 o 
  -8  -7   5      137.86      163.63     24.71 o 
  -7  -7   5      319.48      343.66     43.33 o 
  -6  -7   5      192.95      180.04     17.91 o 
  -5  -7   5      438.95      491.64     24.36 o 
  -4  -7   5      193.15      164.79     18.52 o 
  -3  -7   5      137.94      173.61     17.25 o 
  -2  -7   5      182.50      203.80     18.97 o 
  -1  -7   5      600.51      605.03     26.40 o 
   0  -7   5      869.50      838.37     31.77 o 
   1  -7   5      289.08      274.22     19.54 o 
   2  -7   5       95.07       96.78     22.32 o 
   3  -7   5        0.50        7.65     12.52 o 
   4  -7   5       11.11       -7.77     12.32 o 
   5  -7   5        6.79        6.74     15.19 o 
 -10  -6   5        7.44       15.07     17.22 o 
  -9  -6   5       84.51       94.11     22.44 o 
  -8  -6   5      180.76      146.89     25.55 o 
  -7  -6   5      290.83      281.62     21.28 o 
  -6  -6   5      372.16      341.51     19.65 o 
  -5  -6   5      505.24      485.08     22.60 o 
  -4  -6   5      681.37      670.89     25.93 o 
  -3  -6   5       31.07       30.60      8.71 o 
  -2  -6   5       12.87       26.17      8.36 o 
  -1  -6   5       33.05       32.57     10.30 o 
   0  -6   5      699.77      763.74     28.52 o 
   1  -6   5      133.49      138.52     14.48 o 
   2  -6   5      481.97      509.37     17.66 o 
   3  -6   5      185.51      189.79     25.79 o 
   4  -6   5       38.54       22.18     10.24 o 
   5  -6   5        8.05        4.06     16.46 o 
   6  -6   5       10.02       25.51     15.63 o 
 -10  -5   5       16.06        6.50     14.43 o 
  -9  -5   5        3.47       -4.70      6.26 o 
  -8  -5   5       42.91       34.07     10.55 o 
  -7  -5   5      330.87      318.46     15.26 o 
  -6  -5   5     2093.03     2052.34     41.19 o 
  -5  -5   5      147.26      155.87     10.51 o 
  -4  -5   5     1423.69     1438.89     62.18 o 
  -3  -5   5     1649.80     1724.20     39.63 o 
  -2  -5   5      209.52      195.11     21.74 o 
  -1  -5   5      452.00      444.72     19.21 o 
   0  -5   5      353.12      336.06     10.95 o 
   1  -5   5      334.43      383.16     13.10 o 
   2  -5   5      256.25      244.50     12.82 o 
   3  -5   5     1099.29     1101.10     33.22 o 
   4  -5   5      262.90      258.15     29.58 o 
   5  -5   5       27.88       11.38      9.75 o 
   6  -5   5        0.76        7.57      8.96 o 
   7  -5   5        3.98        5.78     10.17 o 
 -10  -4   5       36.45       21.84     16.14 o 
  -9  -4   5       48.68       44.00     12.14 o 
  -8  -4   5       10.56        8.35      8.35 o 
  -7  -4   5       90.90       81.35     17.38 o 
  -6  -4   5     1106.67     1100.75     37.92 o 
  -5  -4   5     1888.39     2055.23     34.07 o 
  -4  -4   5     3829.44     3829.83     50.65 o 
  -3  -4   5     3458.15     3388.32     44.04 o 
  -2  -4   5     1824.46     1981.58     51.06 o 
  -1  -4   5       69.15       78.05      9.21 o 
   0  -4   5     2142.40     2278.95     32.28 o 
   1  -4   5      888.74      915.99     19.13 o 
   2  -4   5     2038.12     1959.63     32.06 o 
   3  -4   5      803.71      802.08     19.24 o 
   4  -4   5      442.52      414.06     41.58 o 
   5  -4   5      102.63      102.66     14.55 o 
   6  -4   5       69.57       66.45     13.32 o 
   7  -4   5        0.14        4.06      9.35 o 
 -10  -3   5       52.28       54.81     19.93 o 
  -9  -3   5      191.28      249.05     31.69 o 
  -8  -3   5        0.41       -5.85     11.46 o 
  -7  -3   5        7.74        7.06     17.80 o 
  -6  -3   5       20.22       11.68      5.12 o 
  -5  -3   5     1160.99     1156.22     23.33 o 
  -4  -3   5     3211.92     3254.99     52.00 o 
  -3  -3   5     1194.62     1057.17     18.98 o 
  -2  -3   5     3171.92     3408.93     41.57 o 
  -1  -3   5       17.99       10.86      4.74 o 
   0  -3   5     3175.69     3276.50     40.84 o 
   1  -3   5       15.10       16.20      3.97 o 
   2  -3   5     1714.44     1663.47     38.02 o 
   3  -3   5      303.77      271.02     10.39 o 
   4  -3   5      532.71      485.44     21.45 o 
   5  -3   5      329.53      341.92     19.87 o 
   6  -3   5      201.90      184.16     18.41 o 
   7  -3   5       89.18       89.00     17.70 o 
   8  -3   5       49.93       61.44     13.63 o 
 -10  -2   5       39.95       47.67     19.29 o 
  -9  -2   5       87.12       92.00     21.21 o 
  -8  -2   5      450.67      487.33     24.84 o 
  -7  -2   5        0.49       -6.11      6.52 o 
  -6  -2   5        3.85        8.08      6.69 o 
  -5  -2   5      224.41      159.61     13.18 o 
  -3  -2   5        4.87       13.29      3.44 o 
  -2  -2   5     7019.84     7176.86     94.02 o 
  -1  -2   5     9700.58     9527.54    100.52 o 
   0  -2   5      962.13      919.86     15.20 o 
   1  -2   5       66.19       68.21      6.36 o 
   2  -2   5     1021.94     1036.55     18.11 o 
   3  -2   5       14.79        7.54      3.03 o 
   4  -2   5      354.52      348.08     17.49 o 
   5  -2   5     1163.03     1254.67     35.94 o 
   6  -2   5      610.13      598.41     36.39 o 
   7  -2   5      126.28      123.63     16.42 o 
   8  -2   5      135.12      130.52     21.43 o 
   9  -2   5       39.05       26.23     17.82 o 
 -10  -1   5       50.69       50.62     20.05 o 
  -9  -1   5       13.69       36.31     15.94 o 
  -8  -1   5      205.19      175.35     26.35 o 
  -7  -1   5      503.66      530.89     23.61 o 
  -6  -1   5      310.81      340.97     29.70 o 
  -5  -1   5      540.93      527.74     13.95 o 
  -4  -1   5      682.23      707.86     14.89 o 
  -3  -1   5       95.41       77.23      5.23 o 
  -2  -1   5      498.06      647.84     13.77 o 
  -1  -1   5     7480.74     7719.58     82.28 o 
   0  -1   5    13880.83    14003.01    238.27 o 
   1  -1   5     2392.71     2398.08     87.42 o 
   2  -1   5     2429.47     2547.51     32.47 o 
   3  -1   5       66.60       86.57      9.25 o 
   4  -1   5       59.47       53.73     11.48 o 
   5  -1   5       57.78       59.02     10.08 o 
   6  -1   5      850.95      867.40     33.16 o 
   7  -1   5      850.39      849.42     31.78 o 
   8  -1   5      156.69      146.48     17.76 o 
   9  -1   5       36.93       52.46     20.17 o 
  -9   0   5       76.94       74.38     21.60 o 
  -8   0   5      129.06      149.08     26.47 o 
  -7   0   5      538.64      580.73     25.18 o 
  -6   0   5     1109.94     1141.80     60.39 o 
  -5   0   5      746.67      660.42     15.67 o 
  -4   0   5     2048.90     1921.59     28.43 o 
  -3   0   5      293.96      302.18      8.21 o 
  -2   0   5      896.19      785.11     35.66 o 
  -1   0   5     2662.08     2684.61     37.72 o 
   0   0   5     2305.18     2229.15     28.05 o 
   1   0   5     1141.54     1092.96     16.71 o 
   2   0   5     8381.88     8306.70     89.08 o 
   3   0   5     3321.28     3574.25     58.05 o 
   4   0   5      151.66      172.13     13.04 o 
   5   0   5       20.35       17.00      6.82 o 
   6   0   5       89.46       85.05     12.04 o 
   7   0   5      424.72      437.62     22.40 o 
   8   0   5      168.89      168.36     18.34 o 
   9   0   5       93.59      107.19     25.43 o 
  10   0   5       51.50       58.84     22.48 o 
  -9   1   5       19.82        6.50     12.32 o 
  -8   1   5      131.86      153.94     26.83 o 
  -7   1   5      437.49      533.98     37.79 o 
  -6   1   5      919.70      890.38     29.64 o 
  -5   1   5      401.18      371.11     12.24 o 
  -4   1   5     1341.95     1343.70     23.10 o 
  -3   1   5     1479.25     1478.28     22.74 o 
  -2   1   5       63.01       62.56      4.98 o 
  -1   1   5     4954.33     5153.87     73.94 o 
   0   1   5     3800.87     3610.68     42.05 o 
   1   1   5     3934.62     3593.42     74.74 o 
   2   1   5     2806.10     2835.78     35.60 o 
   3   1   5     2728.18     2734.30     35.44 o 
   4   1   5     8484.49     8805.39     97.74 o 
   5   1   5        0.29       -0.08      3.01 o 
   6   1   5       44.35       61.42     10.40 o 
   7   1   5        2.47       -6.86      6.18 o 
   8   1   5       55.49       49.45     11.71 o 
   9   1   5       86.15       86.46     14.10 o 
  10   1   5       76.04       73.98     22.80 o 
  -9   2   5        2.24      -16.46     12.60 o 
  -8   2   5       13.07       -3.07     13.31 o 
  -7   2   5       71.02       67.76     19.97 o 
  -6   2   5      345.58      331.43     20.58 o 
  -5   2   5     1268.72     1202.07     33.59 o 
  -4   2   5     1250.49     1296.91     29.69 o 
  -3   2   5      746.73      671.12     15.63 o 
  -2   2   5     1370.69     1381.59     22.39 o 
  -1   2   5        2.95        0.16      2.39 o 
   0   2   5      289.24      280.59      9.90 o 
   1   2   5     1040.83     1056.41     17.59 o 
   3   2   5     2167.66     2252.30     31.88 o 
   4   2   5      405.25      350.55     10.94 o 
   5   2   5     1975.32     2014.08     31.79 o 
   6   2   5      220.16      280.12     11.45 o 
   7   2   5       49.79       58.30     10.80 o 
   8   2   5        8.20        8.04      8.20 o 
   9   2   5       85.39       98.86     18.66 o 
  10   2   5       15.99       11.76     12.76 o 
  -8   3   5        6.33       -6.34     12.52 o 
  -7   3   5       16.05       20.53     16.02 o 
  -6   3   5        7.47       -5.46     11.00 o 
  -5   3   5      162.80      163.94     15.68 o 
  -4   3   5     1442.07     1327.26     26.73 o 
  -3   3   5     1860.37     1853.36     42.91 o 
  -2   3   5      489.45      523.24     14.24 o 
  -1   3   5     1883.48     1990.83     42.67 o 
   0   3   5        2.56        1.01      2.40 o 
   1   3   5      111.19      127.84      7.31 o 
   2   3   5     6649.00     6648.92     76.26 o 
   3   3   5    13959.82    14387.54    153.77 o 
   4   3   5     3715.74     3876.00     51.30 o 
   5   3   5     1188.34     1139.27     46.88 o 
   6   3   5      934.18      972.50     21.88 o 
   7   3   5      232.89      232.90     18.57 o 
   8   3   5       74.18       60.55     12.06 o 
   9   3   5       54.56       51.74     11.99 o 
  10   3   5       22.56       29.28     10.69 o 
  -7   4   5       35.36       30.73     18.10 o 
  -6   4   5        7.96       -8.89     11.72 o 
  -5   4   5      233.86      243.98     19.64 o 
  -4   4   5       49.83       68.17      8.93 o 
  -3   4   5     1103.86     1192.52     25.56 o 
  -2   4   5     2449.04     2530.57     39.31 o 
  -1   4   5     6576.39     6408.58     77.34 o 
   0   4   5      675.50      642.78     15.93 o 
   1   4   5      196.85      196.23      9.43 o 
   2   4   5       16.83       31.34      5.08 o 
   3   4   5      141.16      131.12      8.85 o 
   4   4   5     1588.28     1663.21     29.42 o 
   5   4   5     2426.56     2340.93     38.05 o 
   6   4   5     1611.38     1649.57     31.83 o 
   7   4   5      212.78      210.81     13.51 o 
   8   4   5      102.96      117.62     14.50 o 
   9   4   5       54.92       60.13     12.42 o 
  10   4   5       19.02       23.24     10.36 o 
  -7   5   5       37.27       39.94     20.21 o 
  -6   5   5      119.35      122.73     25.83 o 
  -5   5   5       11.05        5.14     12.84 o 
  -4   5   5      146.29      155.80     12.88 o 
  -3   5   5      777.88      871.29     23.39 o 
  -2   5   5      888.38      952.69     23.21 o 
  -1   5   5     1054.17      921.15     27.05 o 
   0   5   5      979.03      972.61     37.51 o 
   1   5   5     2663.57     2698.98     40.85 o 
   2   5   5      191.38      196.64     11.01 o 
   3   5   5      145.06      147.75     12.47 o 
   4   5   5      275.32      339.41     13.08 o 
   5   5   5      303.42      296.61     12.99 o 
   7   5   5     1038.59      976.29     25.71 o 
   8   5   5      113.85      124.86     12.26 o 
   9   5   5      102.75       84.90     19.97 o 
  10   5   5        9.16       14.79     13.47 o 
  -6   6   5       42.02       40.78     18.69 o 
  -5   6   5      147.42      168.17     29.50 o 
  -4   6   5        7.22       -1.08     10.88 o 
  -3   6   5       40.01       31.00     11.67 o 
  -2   6   5      946.50      946.72     25.33 o 
  -1   6   5      626.97      565.52     18.65 o 
   0   6   5      235.58      248.63     12.53 o 
   1   6   5     1855.72     1825.78     33.27 o 
   2   6   5     1475.92     1474.41     29.22 o 
   3   6   5       40.47       29.35      6.14 o 
   4   6   5       54.02       45.91      6.93 o 
   5   6   5      215.11      196.32     12.99 o 
   6   6   5       36.75       44.86      8.91 o 
   7   6   5      402.59      392.39     17.59 o 
   8   6   5      305.96      289.47     16.12 o 
   9   6   5      175.98      189.67     20.89 o 
  10   6   5       31.88       17.60     10.94 o 
  -5   7   5       85.27       21.56     17.94 o 
  -4   7   5       11.28       15.27     14.19 o 
  -3   7   5       16.29       28.12      8.24 o 
  -2   7   5       21.04       23.81     10.69 o 
  -1   7   5      267.10      259.51     16.48 o 
   0   7   5     1096.91     1094.67     27.04 o 
   1   7   5      302.34      353.81     16.61 o 
   2   7   5      439.80      452.75     21.67 o 
   3   7   5      511.93      441.14     18.33 o 
   4   7   5      830.79      816.67     22.86 o 
   5   7   5        6.35       11.02      7.12 o 
   6   7   5      352.90      364.60     25.08 o 
   7   7   5      189.94      202.54     15.08 o 
   8   7   5      151.22      160.07     14.14 o 
   9   7   5      105.58      113.86     13.12 o 
  10   7   5      103.23      100.19     16.38 o 
  -4   8   5       34.28       17.42     17.42 o 
  -3   8   5       17.58       13.43     14.11 o 
  -2   8   5        5.26        1.81      6.41 o 
  -1   8   5       33.35       28.48      8.67 o 
   0   8   5      198.48      220.41     16.19 o 
   1   8   5      471.56      445.45     18.31 o 
   2   8   5      721.97      663.89     21.44 o 
   3   8   5      394.62      414.84     21.37 o 
   4   8   5      111.70      158.43     13.39 o 
   5   8   5      202.08      230.75     15.80 o 
   6   8   5       35.16       29.69      7.75 o 
   7   8   5        2.29        1.90      7.34 o 
   8   8   5       89.19       82.13     11.62 o 
   9   8   5       26.77       29.26      9.70 o 
  10   8   5       10.27       26.33     11.35 o 
  -2   9   5       13.38        5.98      9.96 o 
  -1   9   5        4.31      -12.03      8.13 o 
   0   9   5        0.98       -1.73      9.71 o 
   1   9   5       18.55       13.23      9.10 o 
   2   9   5      303.43      270.43     32.63 o 
   3   9   5      601.23      619.98     28.68 o 
   4   9   5      188.68      245.23     35.82 o 
   5   9   5       55.13       61.70     20.17 o 
   6   9   5       64.31       67.47     13.32 o 
   7   9   5       76.95       80.31     14.23 o 
   8   9   5        0.00       -2.73      8.34 o 
   9   9   5       36.55       22.12     17.36 o 
  -1  10   5       48.57       61.49     14.79 o 
   0  10   5       31.68       28.89     11.83 o 
   1  10   5        1.85        1.50      8.71 o 
   2  10   5        1.04        3.06     14.31 o 
   3  10   5        0.65        7.66      8.74 o 
   4  10   5      127.54      112.06     30.63 o 
   5  10   5      335.43      297.64     31.99 o 
   6  10   5      140.76      143.34     18.64 o 
   7  10   5        8.82        3.31      8.73 o 
   8  10   5        9.17       -3.20     18.46 o 
   9  10   5        7.43        5.79      9.88 o 
   1  11   5       14.14       -1.65      9.91 o 
   2  11   5        0.23       -8.56      9.75 o 
   3  11   5        2.13       -1.12      8.62 o 
   4  11   5        7.60       14.55     10.49 o 
   5  11   5       22.65       13.51      9.79 o 
   6  11   5      118.60      101.16     19.83 o 
   7  11   5       77.63       50.39     15.81 o 
  -5 -11   6        0.65       -2.53     14.85 o 
  -4 -11   6        0.31        2.09     14.05 o 
  -3 -11   6       21.10       25.67     25.33 o 
  -2 -11   6       47.26       52.63     15.69 o 
  -8 -10   6       15.00        1.32     10.90 o 
  -7 -10   6       65.99       60.52     15.14 o 
  -6 -10   6       45.44       10.91     17.68 o 
  -5 -10   6        0.60       23.69     12.78 o 
  -4 -10   6       15.87       19.08     12.04 o 
  -3 -10   6        5.65        0.20     10.44 o 
  -2 -10   6        4.40       14.34     11.39 o 
  -1 -10   6       37.46       44.60     13.91 o 
   0 -10   6       50.54       48.11     21.76 o 
  -8  -9   6       23.44       26.18     11.91 o 
  -7  -9   6       73.84       67.97     28.92 o 
  -6  -9   6      123.61      145.02     19.72 o 
  -5  -9   6      147.42      115.79     17.93 o 
  -4  -9   6       18.23       29.73     12.12 o 
  -3  -9   6        3.77       13.45     10.49 o 
  -2  -9   6       18.88       11.87     10.45 o 
  -1  -9   6       26.21        5.69     12.10 o 
   0  -9   6       74.29       74.44     14.44 o 
   1  -9   6       78.32       84.27     22.84 o 
   2  -9   6       32.61      -17.54     12.68 o 
  -9  -8   6        1.34        4.07     15.63 o 
  -8  -8   6       52.70       77.50     35.84 o 
  -7  -8   6      295.91      348.87     68.78 o 
  -6  -8   6       58.86       60.96     21.51 o 
  -5  -8   6       40.15       41.05     11.92 o 
  -4  -8   6       61.23       50.31     12.22 o 
  -3  -8   6      307.26      337.42     68.14 o 
  -2  -8   6        7.62        7.59      9.55 o 
  -1  -8   6       72.40       89.08     14.94 o 
   0  -8   6       44.17       37.64     11.52 o 
   1  -8   6       60.28       60.55     20.89 o 
   2  -8   6      102.57       62.98     21.25 o 
   3  -8   6       66.36       49.91     19.49 o 
   4  -8   6       19.12       25.11     17.50 o 
 -10  -7   6        0.32        7.02     16.06 o 
  -9  -7   6        2.36       -1.71     13.15 o 
  -7  -7   6      122.12       91.95     23.92 o 
  -6  -7   6       86.27       98.73     14.55 o 
  -5  -7   6      543.95      606.14     27.38 o 
  -4  -7   6      350.37      342.72     21.36 o 
  -3  -7   6      126.61      126.35     15.65 o 
  -2  -7   6       59.24       59.84     12.12 o 
  -1  -7   6       81.27      112.83     24.65 o 
   0  -7   6       31.30       59.64     12.63 o 
   1  -7   6      179.35      200.81     18.68 o 
   2  -7   6      149.71      145.85     26.75 o 
   3  -7   6       86.04       68.24     21.01 o 
   4  -7   6      103.58      112.53     25.71 o 
   5  -7   6       28.71       29.02     17.86 o 
 -10  -6   6       96.57      113.96     26.59 o 
  -9  -6   6       54.28       47.79     19.57 o 
  -8  -6   6       18.64       14.03     14.91 o 
  -7  -6   6        0.35        6.30     10.16 o 
  -6  -6   6        3.11        0.98      7.39 o 
  -5  -6   6      158.06      172.19     19.09 o 
  -4  -6   6     1301.40     1334.10     39.68 o 
  -3  -6   6      640.07      727.39     27.21 o 
  -2  -6   6      293.34      291.70     20.38 o 
  -1  -6   6      148.05      208.42     17.34 o 
   0  -6   6        2.42       11.03      7.83 o 
   1  -6   6      106.87      119.54     15.61 o 
   2  -6   6      185.56      242.16     31.29 o 
   3  -6   6       76.57       84.82     20.93 o 
   4  -6   6       65.74       60.91     19.33 o 
   5  -6   6      115.03      107.43     24.67 o 
   6  -6   6        9.24       26.43     16.70 o 
 -10  -5   6       61.48       83.43     22.00 o 
  -9  -5   6      163.51      193.92     20.32 o 
  -8  -5   6      118.88      123.46     15.40 o 
  -7  -5   6      198.02      194.90     13.91 o 
  -6  -5   6      173.16      222.15     27.03 o 
  -5  -5   6       27.54       26.31      5.67 o 
  -4  -5   6      170.12      154.43     12.51 o 
  -3  -5   6     1391.07     1459.07     57.04 o 
  -2  -5   6     2858.14     2899.51     56.07 o 
  -1  -5   6     1660.16     1680.19     39.13 o 
   0  -5   6        1.39        0.17      3.26 o 
   1  -5   6      185.19      192.11     10.20 o 
   2  -5   6      325.42      285.81     13.00 o 
   3  -5   6       52.47       75.20     12.10 o 
   4  -5   6       35.72       44.19     11.11 o 
   5  -5   6      162.52      177.36     19.17 o 
   6  -5   6       30.97       45.27     12.95 o 
   7  -5   6       11.59       16.90     11.57 o 
 -10  -4   6       37.20       42.73     18.18 o 
  -9  -4   6      179.88      184.08     19.58 o 
  -8  -4   6       90.36       89.08     18.91 o 
  -7  -4   6      689.24      703.55     31.89 o 
  -6  -4   6      242.58      247.48     21.68 o 
  -5  -4   6       34.76       37.85      7.10 o 
  -4  -4   6      396.00      366.36     12.09 o 
  -3  -4   6      815.59      776.99     15.69 o 
  -2  -4   6      845.35      923.17     25.75 o 
  -1  -4   6      739.06      695.19     29.84 o 
   0  -4   6     1428.69     1388.61     32.48 o 
   1  -4   6      974.46      969.27     19.94 o 
   2  -4   6      551.67      529.35     18.75 o 
   3  -4   6        1.50       17.51      7.08 o 
   4  -4   6       17.53       24.70      9.12 o 
   5  -4   6       19.06       17.88      9.10 o 
   6  -4   6      299.92      297.68     24.38 o 
   7  -4   6       37.76       32.19     11.43 o 
 -10  -3   6        7.85      -15.19     11.56 o 
  -9  -3   6      123.62      161.28     26.63 o 
  -8  -3   6      338.28      307.63     23.37 o 
  -7  -3   6      324.26      333.14     30.77 o 
  -6  -3   6     1331.27     1357.04     46.60 o 
  -5  -3   6      941.16     1057.21     24.30 o 
  -4  -3   6       82.78       61.53      6.44 o 
  -3  -3   6      437.59      401.41     11.16 o 
  -2  -3   6      251.69      288.91     16.41 o 
  -1  -3   6      302.45      292.86     13.20 o 
   0  -3   6     4696.35     4399.11     52.88 o 
   1  -3   6    12225.33    12421.03    133.74 o 
   2  -3   6     1767.73     1791.71     28.68 o 
   3  -3   6      415.60      441.21     12.82 o 
   4  -3   6       83.36       90.07     12.21 o 
   5  -3   6       14.07       10.31      8.04 o 
   6  -3   6       64.85       79.07     31.81 o 
   7  -3   6      139.82      126.33     16.89 o 
   8  -3   6       26.97       50.77     13.21 o 
 -10  -2   6        0.45       -1.59     12.95 o 
  -9  -2   6        0.86      -13.71      9.85 o 
  -8  -2   6      294.30      286.96     22.88 o 
  -7  -2   6      281.68      297.07     28.08 o 
  -6  -2   6      916.67      903.72     29.09 o 
  -5  -2   6      759.86      721.90     17.16 o 
  -4  -2   6      836.78      802.87     47.39 o 
  -3  -2   6      973.06     1030.35     18.61 o 
  -2  -2   6      502.04      513.04     13.61 o 
  -1  -2   6    14209.89    14289.10    178.94 o 
   0  -2   6     4417.53     5069.94     58.20 o 
   1  -2   6     6918.93     7107.65     79.43 o 
   2  -2   6     1623.56     1739.44     35.16 o 
   3  -2   6     5339.87     5293.06     63.27 o 
   4  -2   6      796.45      845.61     32.77 o 
   5  -2   6      117.98       96.26     12.67 o 
   6  -2   6       15.44       19.58      8.81 o 
   7  -2   6       16.78        8.54      8.06 o 
   8  -2   6       75.96       64.75     13.56 o 
   9  -2   6       15.09        2.07     16.54 o 
 -10  -1   6       15.90       19.21     16.42 o 
  -9  -1   6       32.07        8.37     13.83 o 
  -8  -1   6       63.45       82.87     19.65 o 
  -7  -1   6      166.68      140.65     20.11 o 
  -6  -1   6      926.43      848.14     28.46 o 
  -5  -1   6     2102.79     2282.33     34.26 o 
  -4  -1   6     1253.60     1190.22     20.63 o 
  -3  -1   6     1695.66     1821.32     26.51 o 
  -2  -1   6     2931.41     2858.86     35.86 o 
  -1  -1   6      425.40      494.84     10.82 o 
   0  -1   6      162.55      215.10      7.23 o 
   1  -1   6     1607.87     1660.60     24.04 o 
   2  -1   6     4056.18     3923.03     47.46 o 
   3  -1   6     1138.69     1114.38     27.72 o 
   4  -1   6     2412.75     2235.37     46.11 o 
   5  -1   6      803.08      843.93     27.97 o 
   6  -1   6       60.61       68.44     11.53 o 
   7  -1   6        5.68       15.46      8.88 o 
   8  -1   6       87.34      113.56     16.41 o 
   9  -1   6       53.37       54.02     20.09 o 
  -9   0   6       35.23       33.24     17.58 o 
  -8   0   6       16.42        4.38     11.60 o 
  -7   0   6       59.43       59.68     11.70 o 
  -6   0   6      133.27      134.95     23.36 o 
  -5   0   6     1287.46     1377.45     23.94 o 
  -4   0   6     5232.24     5026.93     60.18 o 
  -3   0   6     2233.50     2175.87     84.11 o 
  -2   0   6     4240.50     4322.68    157.65 o 
  -1   0   6    11401.82    12226.77    127.20 o 
   0   0   6     4014.83     4230.05     48.98 o 
   1   0   6      122.88      164.93     11.88 o 
   2   0   6     4772.89     4708.50     54.86 o 
   3   0   6      985.50      896.43     33.16 o 
   4   0   6      535.44      506.93     19.01 o 
   5   0   6     1615.96     1499.44     37.30 o 
   6   0   6     1065.54      990.52     80.20 o 
   7   0   6      172.25      174.55     17.61 o 
   8   0   6        1.26        9.36      9.12 o 
   9   0   6       87.29       81.42     15.14 o 
  -9   1   6       27.31       14.75     14.63 o 
  -8   1   6      177.44      214.37     31.37 o 
  -7   1   6       47.66       65.05     18.02 o 
  -6   1   6      222.72      257.16     18.38 o 
  -5   1   6      341.73      290.29     16.64 o 
  -4   1   6     1484.76     1493.76     24.64 o 
  -3   1   6     6476.78     6475.76     73.30 o 
  -2   1   6     7919.24     7838.07    110.70 o 
  -1   1   6     8585.64     8540.79    127.61 o 
   0   1   6     1742.01     1831.71     25.13 o 
   1   1   6      405.75      439.29     12.44 o 
   2   1   6      101.92       94.62      7.98 o 
   3   1   6     3009.00     3164.18     65.79 o 
   4   1   6     1605.25     1646.91     25.46 o 
   5   1   6     2082.83     2119.59     45.10 o 
   6   1   6     1300.27     1246.88     34.96 o 
   7   1   6      158.96      142.40     15.34 o 
   8   1   6      117.98      154.61     17.14 o 
   9   1   6       17.42       29.75     10.47 o 
  10   1   6       15.39       -8.33     13.55 o 
  -9   2   6       29.63       14.87     17.26 o 
  -8   2   6      101.62       86.34     23.04 o 
  -7   2   6      257.87      266.63     34.44 o 
  -6   2   6       95.93      118.12     14.62 o 
  -5   2   6        2.02        2.28      7.43 o 
  -4   2   6      121.97      129.77      8.44 o 
  -3   2   6     2531.86     2548.81     36.25 o 
  -2   2   6     2888.17     2898.59     45.30 o 
  -1   2   6     4892.56     4966.20     92.63 o 
   0   2   6     9103.10     8653.15     94.37 o 
   1   2   6       66.47       52.19      4.73 o 
   2   2   6        2.36        5.81      5.87 o 
   3   2   6       85.88      102.13     11.71 o 
   4   2   6     6748.62     6663.26    102.74 o 
   5   2   6     1826.16     1967.23     31.56 o 
   6   2   6     1018.20     1064.07     22.06 o 
   7   2   6      649.30      707.54     46.40 o 
   8   2   6       53.80       61.76     12.03 o 
   9   2   6       37.20       39.45     17.02 o 
  10   2   6        7.99       15.71     10.02 o 
  -8   3   6       46.30       46.40     20.65 o 
  -7   3   6       57.91       81.04     21.68 o 
  -6   3   6      125.81       98.50     22.60 o 
  -5   3   6        0.54       -0.87      6.92 o 
  -4   3   6       27.09       40.66      6.62 o 
  -3   3   6      863.96      834.17     19.34 o 
  -2   3   6     2216.48     2037.53     31.86 o 
  -1   3   6      609.29      683.64     15.62 o 
   0   3   6     5131.21     4978.83     60.35 o 
   1   3   6     8718.10     8482.94    141.61 o 
   2   3   6     2156.25     2110.84     31.30 o 
   3   3   6      581.85      617.79     25.27 o 
   4   3   6      767.97      800.63     23.05 o 
   5   3   6      182.88      173.63     10.14 o 
   6   3   6      168.95      166.49     10.89 o 
   7   3   6      649.24      652.76     25.55 o 
   8   3   6      542.47      513.39     24.80 o 
   9   3   6      103.19       84.70     13.97 o 
  10   3   6       23.18       28.50     10.52 o 
  -7   4   6       28.10       48.07     19.33 o 
  -6   4   6      190.19      202.10     31.17 o 
  -5   4   6       18.77        8.32      8.22 o 
  -4   4   6      121.76      101.42     13.53 o 
  -3   4   6       44.48       72.61      8.44 o 
  -2   4   6       23.40       19.32      5.51 o 
  -1   4   6     2781.85     2793.01     41.21 o 
   1   4   6      658.24      536.08     18.46 o 
   2   4   6     1403.88     1447.02     25.73 o 
   3   4   6     4756.83     4718.75     80.76 o 
   4   4   6      947.95      907.66     20.73 o 
   5   4   6        7.12        9.68      4.78 o 
   6   4   6      629.93      624.81     26.73 o 
   7   4   6       76.80       82.72     15.57 o 
   8   4   6      188.07      210.55     26.35 o 
   9   4   6      292.94      294.27     23.31 o 
  10   4   6       99.07       91.61     20.53 o 
  -7   5   6       37.67       54.65     22.00 o 
  -6   5   6      134.83      132.86     27.34 o 
  -5   5   6      228.28      291.47     35.60 o 
  -4   5   6      266.19      300.78     33.36 o 
  -3   5   6      566.37      539.94     18.96 o 
  -2   5   6      426.40      429.27     16.04 o 
  -1   5   6      175.89      215.66     12.32 o 
   0   5   6      836.04      892.47     21.14 o 
   1   5   6     1327.27     1407.05     27.12 o 
   2   5   6     1422.86     1405.69     33.00 o 
   3   5   6      923.20      865.98     20.46 o 
   4   5   6      825.55      796.15     20.05 o 
   5   5   6      999.42      917.09     22.81 o 
   6   5   6      102.02       98.39      9.93 o 
   7   5   6      116.50      119.68     13.01 o 
   8   5   6       38.52       65.03     12.52 o 
   9   5   6      114.32      146.34     18.71 o 
  10   5   6       43.37       61.45     14.12 o 
  -6   6   6        9.56       35.28     19.81 o 
  -5   6   6      243.20      244.71     34.24 o 
  -4   6   6      319.50      358.01     21.91 o 
  -3   6   6       56.36       60.78      9.77 o 
  -2   6   6       15.15        0.52      6.52 o 
  -1   6   6       24.19       11.74      5.73 o 
   0   6   6       43.11       38.64      7.12 o 
   1   6   6       48.31       37.28      6.81 o 
   2   6   6     2342.13     2458.17     40.85 o 
   3   6   6     1757.35     1744.30     33.02 o 
   4   6   6      208.97      219.85     12.75 o 
   5   6   6      161.10      178.67     12.55 o 
   6   6   6      880.36      806.09     22.89 o 
   7   6   6      105.46      114.86     14.62 o 
   8   6   6       13.78       16.24      7.17 o 
   9   6   6       75.60       86.56     15.17 o 
  10   6   6       75.46       50.32     13.12 o 
  -5   7   6       35.30       27.11     17.86 o 
  -4   7   6      146.09      126.52     25.19 o 
  -3   7   6      187.99      217.11     20.28 o 
  -2   7   6      124.41      127.28     12.62 o 
  -1   7   6      146.69      136.63     17.51 o 
   0   7   6        7.78       -3.09      5.79 o 
   1   7   6       16.18       11.27      5.98 o 
   2   7   6        5.73       11.73      6.67 o 
   3   7   6      118.96      104.61     10.38 o 
   4   7   6      870.00      868.59     23.84 o 
   5   7   6      421.14      418.49     16.96 o 
   6   7   6       26.95       38.02      7.96 o 
   7   7   6       22.93       14.32     14.50 o 
   8   7   6       13.60       19.65      7.23 o 
   9   7   6       20.45       29.30     11.62 o 
  10   7   6       13.96       10.11     10.45 o 
  -4   8   6       41.16       40.22     18.58 o 
  -3   8   6       62.07       58.99     19.25 o 
  -2   8   6      115.79      132.89     13.87 o 
  -1   8   6      445.92      449.12     19.54 o 
   0   8   6      233.48      254.10     18.95 o 
   1   8   6       50.00       58.31      9.38 o 
   2   8   6        1.55        5.65      9.73 o 
   3   8   6        1.00        0.96      5.80 o 
   4   8   6      127.32      147.09     14.25 o 
   5   8   6      529.96      498.62     25.99 o 
   6   8   6      287.13      318.24     17.03 o 
   7   8   6      223.78      218.03     19.37 o 
   8   8   6       12.40        5.19      6.88 o 
   9   8   6        7.05       10.43      7.70 o 
  10   8   6        5.71        9.31     10.97 o 
  -2   9   6       77.35       88.85     22.28 o 
  -1   9   6       66.86       48.31     13.02 o 
   0   9   6      231.43      257.51     25.11 o 
   1   9   6      320.19      330.22     18.65 o 
   2   9   6      222.59      208.77     20.25 o 
   3   9   6       15.55       24.05     10.46 o 
   4   9   6       50.31       43.69     10.96 o 
   5   9   6       72.05       59.39     12.63 o 
   6   9   6       53.55       50.06     12.08 o 
   7   9   6      206.16      200.17     20.91 o 
   8   9   6      189.20      194.72     24.16 o 
   9   9   6       18.98       29.10     16.10 o 
  -1  10   6       49.82       60.77     14.57 o 
   0  10   6       92.39       90.18     16.46 o 
   1  10   6       77.75       80.52     14.84 o 
   2  10   6       61.05       51.45     13.00 o 
   3  10   6       34.08       26.94     21.37 o 
   4  10   6       13.67       -0.17      8.67 o 
   5  10   6       12.28       19.29     10.84 o 
   6  10   6      115.70       86.52     52.80 o 
   7  10   6       33.74       34.17     11.75 o 
   8  10   6       51.27       29.92     16.42 o 
   9  10   6      105.22       83.57     15.98 o 
   1  11   6       60.44       44.96     13.71 o 
   2  11   6       29.35       25.24     11.75 o 
   3  11   6       36.54       36.74     12.13 o 
   4  11   6       34.39       36.65     12.75 o 
   5  11   6       43.82       33.42     11.77 o 
   6  11   6        0.27        2.11      7.77 o 
   7  11   6       27.84       23.70     11.36 o 
  -5 -11   7       26.22        8.35     12.88 o 
  -4 -11   7       32.38       47.48     15.43 o 
  -3 -11   7       14.42        5.79     18.97 o 
  -7 -10   7       20.88       19.87     11.97 o 
  -6 -10   7       53.43       72.66     16.57 o 
  -5 -10   7      106.48      113.91     24.65 o 
  -4 -10   7       25.28       28.67     13.66 o 
  -3 -10   7       43.11       40.54     13.79 o 
  -2 -10   7       30.01       37.72     14.64 o 
  -1 -10   7        3.90       16.51     11.67 o 
   0 -10   7        9.53        3.35     15.31 o 
  -8  -9   7        1.22      -11.90      7.94 o 
  -7  -9   7        2.88       -2.85      9.63 o 
  -6  -9   7        8.28       29.26     12.28 o 
  -5  -9   7      171.48      188.59     21.79 o 
  -4  -9   7      163.13      158.57     27.15 o 
  -3  -9   7       62.59       39.37     17.74 o 
  -2  -9   7       38.57       18.81     23.40 o 
  -1  -9   7       76.40       53.27     15.17 o 
   0  -9   7       28.43       49.96     13.25 o 
   1  -9   7        1.36        3.95     14.67 o 
   2  -9   7       11.69       10.96     15.79 o 
  -9  -8   7       71.36       37.83     18.85 o 
  -7  -8   7        0.02       -4.16      9.33 o 
  -6  -8   7       15.91       14.73     10.68 o 
  -5  -8   7        2.10       -7.90      7.78 o 
  -4  -8   7       47.52       37.87     12.30 o 
  -3  -8   7      447.93      443.60     25.76 o 
  -2  -8   7      488.04      461.06     68.48 o 
  -1  -8   7      139.92      151.76     18.24 o 
   0  -8   7       36.85       39.95     11.56 o 
   1  -8   7       50.41       45.76     17.42 o 
   2  -8   7        0.53        6.94     14.31 o 
   3  -8   7       13.55       24.87     17.94 o 
  -9  -7   7       30.89       31.41     16.74 o 
  -8  -7   7      177.58      166.50     29.18 o 
  -7  -7   7      192.45      206.67     23.02 o 
  -6  -7   7        7.15       -5.84      6.75 o 
  -5  -7   7        0.24        1.64      7.94 o 
  -4  -7   7       47.06       60.26     12.31 o 
  -3  -7   7       14.49       36.81     11.14 o 
  -2  -7   7      252.87      272.90     22.12 o 
  -1  -7   7      402.73      422.35     31.69 o 
   0  -7   7      474.82      480.78     59.79 o 
   1  -7   7      133.63      122.01     15.36 o 
   2  -7   7        0.40       11.28     14.63 o 
   3  -7   7        0.04        6.82     13.23 o 
   4  -7   7        0.93      -15.79     10.52 o 
   5  -7   7       11.12       18.85     15.71 o 
 -10  -6   7       46.84        7.93     18.02 o 
  -9  -6   7       83.72       96.23     23.80 o 
  -8  -6   7       55.79       83.35     21.25 o 
  -7  -6   7      248.90      294.61     20.77 o 
  -6  -6   7      305.80      325.36     20.93 o 
  -5  -6   7      674.46      618.98     25.98 o 
  -4  -6   7       36.58       28.09      9.23 o 
  -3  -6   7       96.23      108.14     13.54 o 
  -2  -6   7        3.64        9.68      7.69 o 
  -1  -6   7      280.26      285.56     18.00 o 
   0  -6   7     1649.70     1569.97     41.22 o 
   1  -6   7      670.00      661.75     26.06 o 
   2  -6   7      206.43      216.57     29.62 o 
   3  -6   7       41.17       48.11     17.34 o 
   4  -6   7        3.61        6.10     12.80 o 
   5  -6   7        0.64        0.04     13.71 o 
   6  -6   7        6.41       -2.35     13.23 o 
 -10  -5   7        0.18       15.27     16.94 o 
  -9  -5   7       71.76       75.74     21.29 o 
  -8  -5   7      101.88      135.31     16.46 o 
  -7  -5   7      494.46      509.30     24.45 o 
  -6  -5   7      147.17      173.21     12.60 o 
  -5  -5   7      595.06      610.31     17.27 o 
  -4  -5   7     1226.63     1187.00     33.19 o 
  -3  -5   7     1004.98     1094.55     31.69 o 
  -2  -5   7      419.92      433.12     30.85 o 
  -1  -5   7      382.70      371.30     18.31 o 
   0  -5   7      806.45      778.01     25.78 o 
   1  -5   7       19.81       18.95      7.07 o 
   2  -5   7      492.67      500.87     16.23 o 
   3  -5   7      641.76      669.81     26.14 o 
   4  -5   7      158.67      144.76     16.54 o 
   5  -5   7       19.75       33.67     13.27 o 
   6  -5   7        7.89       13.74      9.87 o 
 -10  -4   7        7.87       14.35     14.39 o 
  -9  -4   7       10.96       11.95      9.98 o 
  -8  -4   7       54.44       12.83     29.24 o 
  -7  -4   7      375.01      399.57     21.19 o 
  -6  -4   7     1309.43     1265.75     27.22 o 
  -5  -4   7      666.93      744.04     23.65 o 
  -4  -4   7     1085.28     1056.59     56.30 o 
  -3  -4   7     1912.38     1879.92     28.59 o 
  -2  -4   7       85.98       81.66     10.05 o 
  -1  -4   7      127.91      114.43     11.33 o 
   0  -4   7      360.17      318.64      9.93 o 
   1  -4   7      125.28      163.02      9.18 o 
   2  -4   7     1011.91      963.92     21.28 o 
   3  -4   7      216.23      209.27     16.72 o 
   4  -4   7      425.21      462.91     22.99 o 
   5  -4   7      189.04      168.43     20.05 o 
   6  -4   7        5.44       11.93      9.42 o 
   7  -4   7        1.17        7.38      9.99 o 
 -10  -3   7       34.68       48.23     19.21 o 
  -9  -3   7       28.09       47.63     12.97 o 
  -8  -3   7       51.98       41.05     11.01 o 
  -7  -3   7        4.48       11.34      8.83 o 
  -6  -3   7      589.72      592.20     20.94 o 
  -5  -3   7     2614.57     2550.24     39.27 o 
  -4  -3   7     3434.05     3347.86     45.68 o 
  -3  -3   7      582.13      616.61     14.63 o 
  -2  -3   7       63.94       67.16      6.30 o 
  -1  -3   7        7.52       22.05      4.34 o 
   0  -3   7       18.34       25.67      4.11 o 
   1  -3   7      442.11      458.04     17.72 o 
   2  -3   7     2832.80     2810.68     39.99 o 
   3  -3   7     1326.48     1217.56     65.47 o 
   4  -3   7      102.84      119.30     13.33 o 
   5  -3   7      776.20      822.33     30.41 o 
   6  -3   7      111.04      103.90     25.89 o 
   7  -3   7        0.36       -2.20      8.26 o 
   8  -3   7        2.82        2.41      9.22 o 
 -10  -2   7       14.56       27.94     16.74 o 
  -9  -2   7      208.87      166.10     27.86 o 
  -8  -2   7       19.00       32.37     17.00 o 
  -7  -2   7       19.58       15.43     15.43 o 
  -6  -2   7      154.24      196.30     20.41 o 
  -5  -2   7      238.67      212.67     12.98 o 
  -4  -2   7     1847.04     1769.15     28.24 o 
  -3  -2   7      341.18      306.09     19.18 o 
  -2  -2   7     5916.36     6103.84     69.89 o 
  -1  -2   7     4003.65     3788.97     46.13 o 
   0  -2   7      764.52      863.02     19.13 o 
   1  -2   7       20.01       21.96      4.14 o 
   2  -2   7       26.91       10.25      3.81 o 
   3  -2   7     1779.19     1876.11     28.40 o 
   4  -2   7     1551.40     1547.13     38.41 o 
   5  -2   7      364.70      360.87     19.63 o 
   6  -2   7      623.36      592.28     26.59 o 
   7  -2   7       25.82        8.15      8.80 o 
   8  -2   7       18.32       12.08      9.90 o 
 -10  -1   7       81.74       86.54     23.12 o 
  -9  -1   7       91.62      100.05     22.84 o 
  -8  -1   7      225.02      189.48     19.61 o 
  -7  -1   7      211.08      166.67     17.02 o 
  -6  -1   7        5.65       -1.84      6.43 o 
  -5  -1   7       48.89       23.30      7.67 o 
  -4  -1   7     1820.80     1934.70     28.52 o 
  -3  -1   7     1357.09     1286.74     20.55 o 
  -2  -1   7     2847.40     2691.03     34.93 o 
  -1  -1   7     4977.03     4939.23     57.16 o 
   0  -1   7     4957.93     4809.36     56.03 o 
   1  -1   7      902.51      938.71     30.67 o 
   2  -1   7       51.63       44.89      4.49 o 
   3  -1   7        1.72        3.01      6.56 o 
   4  -1   7     2339.99     2389.46     63.90 o 
   5  -1   7       45.23       53.94     10.07 o 
   6  -1   7      274.51      278.82     21.31 o 
   7  -1   7      312.36      305.20     23.56 o 
   8  -1   7       30.85       45.71     12.43 o 
   9  -1   7       25.00       28.38     12.32 o 
  -9   0   7      184.08      179.85     29.86 o 
  -8   0   7      210.78      165.03     27.15 o 
  -7   0   7      361.03      345.11     20.79 o 
  -6   0   7      524.25      507.48     28.24 o 
  -5   0   7       76.86       78.94     11.15 o 
  -4   0   7      195.65      219.14     13.82 o 
  -3   0   7     4649.66     4721.36     90.25 o 
  -2   0   7     8674.05     8923.64    123.66 o 
  -1   0   7     2762.62     2820.63     35.59 o 
   0   0   7     7055.04     7221.97     79.71 o 
   1   0   7     5819.91     5397.82     62.19 o 
   2   0   7      243.04      290.48      8.89 o 
   3   0   7      135.23      121.19      7.39 o 
   4   0   7       10.32       -1.19      4.95 o 
   5   0   7      476.31      477.60     23.72 o 
   6   0   7      205.72      228.90     18.72 o 
   7   0   7      492.50      478.13     28.98 o 
   8   0   7      296.45      310.11     24.74 o 
   9   0   7        1.06       -2.85      8.58 o 
  -9   1   7       40.05       36.19     18.81 o 
  -8   1   7      229.96      286.68     36.39 o 
  -7   1   7      306.93      305.72     30.93 o 
  -6   1   7      506.74      563.75     34.76 o 
  -5   1   7      184.25      214.25     17.10 o 
  -4   1   7      158.64      188.15     15.22 o 
  -3   1   7      795.29      732.80     23.05 o 
  -2   1   7      243.77      242.53     12.52 o 
  -1   1   7     5726.96     5782.62     65.35 o 
   0   1   7      187.26      202.10      8.02 o 
   1   1   7     1286.27     1230.13     20.67 o 
   2   1   7      819.46      817.36     15.83 o 
   3   1   7      733.63      757.06     15.50 o 
   4   1   7      122.68      121.79      6.65 o 
   5   1   7      682.62      624.92     33.70 o 
   6   1   7      604.33      577.38     23.90 o 
   7   1   7       90.24       81.45     12.71 o 
   8   1   7      444.24      441.48     24.43 o 
   9   1   7       90.42      131.25     44.17 o 
  10   1   7       19.89       29.89     11.85 o 
  -8   2   7       42.92       63.86     19.41 o 
  -7   2   7      253.92      275.28     34.52 o 
  -6   2   7      372.39      339.41     25.79 o 
  -5   2   7      602.33      613.97     39.10 o 
  -4   2   7      547.06      543.79     25.07 o 
  -3   2   7      307.71      273.60     21.70 o 
  -2   2   7       17.31        7.34      3.39 o 
  -1   2   7      990.67      917.71     19.71 o 
   0   2   7     2671.09     2676.26     35.81 o 
   1   2   7      779.80      762.36     15.51 o 
   2   2   7     6647.26     6163.87     88.18 o 
   3   2   7     1556.78     1527.63     29.72 o 
   4   2   7     5639.38     5336.08     66.03 o 
   5   2   7      686.13      726.38     18.51 o 
   6   2   7      124.96       91.42     22.88 o 
   7   2   7      133.87      125.96     16.28 o 
   8   2   7       19.86       25.65     14.47 o 
   9   2   7      214.30      272.27     34.14 o 
  10   2   7       24.83       23.12     13.87 o 
  -8   3   7        1.80       -5.70     11.96 o 
  -7   3   7       38.37       21.88     15.79 o 
  -6   3   7      225.22      230.48     31.05 o 
  -5   3   7      632.65      688.48     27.76 o 
  -4   3   7     1573.87     1637.80     63.34 o 
  -3   3   7      296.40      329.97     12.38 o 
  -2   3   7      244.50      246.82     10.15 o 
  -1   3   7     1753.75     1966.47     30.47 o 
   0   3   7       29.29       30.69      9.35 o 
   1   3   7     4747.05     4750.15     58.51 o 
   2   3   7     8957.25     8645.18     97.52 o 
   4   3   7       90.23       87.70      8.19 o 
   5   3   7     1020.50     1108.84     34.83 o 
   6   3   7     1186.22     1092.50     27.83 o 
   7   3   7       35.83       32.17      9.00 o 
   8   3   7       56.47       52.40     11.29 o 
   9   3   7      113.57      134.83     17.10 o 
  10   3   7       77.91      101.46     16.28 o 
  -7   4   7        1.16        1.71     13.67 o 
  -6   4   7      137.25      150.72     26.99 o 
  -5   4   7      180.83      199.77     18.59 o 
  -4   4   7      626.05      627.30     25.83 o 
  -3   4   7     2347.48     2350.61     39.25 o 
  -2   4   7     1198.51     1227.58     25.13 o 
  -1   4   7     1428.47     1394.65     26.31 o 
   0   4   7      482.45      490.18     17.62 o 
   1   4   7      481.56      634.50     19.21 o 
   2   4   7        5.77       12.82      5.94 o 
   3   4   7      738.32      844.04     19.39 o 
   4   4   7     3394.29     3545.58     86.64 o 
   5   4   7      677.65      653.87     18.28 o 
   6   4   7      507.32      449.76     25.77 o 
   7   4   7      359.55      341.43     17.29 o 
   8   4   7       66.43       67.88     17.18 o 
   9   4   7        4.01       10.44     12.24 o 
  10   4   7       23.05       47.59     17.46 o 
  -7   5   7       14.60       15.03     16.94 o 
  -6   5   7        0.50       -1.87     14.19 o 
  -5   5   7      107.35      117.79     23.92 o 
  -4   5   7        4.05        6.27      7.89 o 
  -3   5   7      470.29      505.62     18.58 o 
  -2   5   7     1683.96     1646.64     32.22 o 
  -1   5   7     1046.06     1042.48     23.85 o 
   0   5   7      359.52      337.09     16.76 o 
   1   5   7       62.97       62.41      7.40 o 
   2   5   7        2.42        3.51      4.10 o 
   3   5   7       86.97       92.45      8.57 o 
   4   5   7     1601.30     1577.56     30.09 o 
   5   5   7     2588.01     2503.33     58.05 o 
   6   5   7     1078.33     1016.28     25.41 o 
   7   5   7      441.77      487.91     18.44 o 
   8   5   7      198.74      126.79     31.29 o 
   9   5   7       41.57       24.76     11.60 o 
  10   5   7        3.60       24.23     13.39 o 
  -6   6   7       69.04       74.98     24.47 o 
  -5   6   7        6.46       -5.22     12.72 o 
  -4   6   7        0.32        0.77      9.20 o 
  -3   6   7      100.60      114.53     14.84 o 
  -2   6   7      340.47      365.52     16.35 o 
  -1   6   7      499.47      488.33     17.79 o 
   0   6   7      674.47      679.40     25.66 o 
   1   6   7     1661.01     1685.86     32.58 o 
   2   6   7      101.20      109.30      9.78 o 
   3   6   7      103.63      134.13     24.61 o 
   4   6   7       33.24       32.60      8.79 o 
   5   6   7      130.88      149.04     14.23 o 
   6   6   7      742.05      671.92     21.11 o 
   7   6   7      723.59      781.75     23.79 o 
   8   6   7      227.06      295.15     17.34 o 
   9   6   7       68.54       77.76     14.59 o 
  10   6   7        9.62        9.82     15.05 o 
  -5   7   7       69.32       76.53     22.68 o 
  -4   7   7        0.65       -2.51     14.19 o 
  -3   7   7       12.07        7.91      9.03 o 
  -2   7   7       36.70       30.17     13.18 o 
  -1   7   7      728.34      769.36     31.47 o 
   0   7   7      313.15      352.08     15.81 o 
   1   7   7      651.95      718.20     21.77 o 
   2   7   7      540.00      588.88     19.53 o 
   3   7   7      434.88      421.97     19.11 o 
   4   7   7        3.95       -1.67      6.08 o 
   5   7   7       77.56       67.00      9.19 o 
   6   7   7      127.23      145.45     12.52 o 
   7   7   7      228.91      218.98     15.92 o 
   8   7   7      114.18      151.68     18.71 o 
   9   7   7      169.90      178.97     20.16 o 
  10   7   7       20.29       15.55     13.63 o 
  -4   8   7       33.29       43.09     19.49 o 
  -3   8   7        5.53       -2.01      8.88 o 
  -2   8   7        0.11       -6.72      6.72 o 
  -1   8   7       99.88       86.31     11.45 o 
   0   8   7      553.92      578.13     25.33 o 
   1   8   7      337.34      352.20     20.96 o 
   2   8   7      508.30      487.31     19.23 o 
   3   8   7      719.03      678.84     22.49 o 
   4   8   7      347.54      344.91     16.64 o 
   5   8   7        9.73        5.99     15.62 o 
   6   8   7       45.10       71.66     13.63 o 
   7   8   7      113.22      115.09     12.44 o 
   8   8   7       49.90       66.89     10.69 o 
   9   8   7       58.69       32.48     20.98 o 
  10   8   7       59.22       63.16     15.22 o 
  -3   9   7       13.79       45.08     20.05 o 
  -2   9   7        0.08        3.78     11.82 o 
  -1   9   7        7.16        1.86      8.98 o 
   0   9   7        7.75       13.69      7.68 o 
   1   9   7      121.86      124.22     17.82 o 
   2   9   7      390.61      376.18     18.13 o 
   3   9   7      212.96      216.83     16.06 o 
   4   9   7       90.32      116.11     12.55 o 
   5   9   7       96.99       95.40     11.69 o 
   6   9   7       98.90      103.70     12.46 o 
   7   9   7        1.63       -4.52      8.25 o 
   8   9   7      110.47      111.97     23.12 o 
   9   9   7       91.52       96.54     21.68 o 
  -1  10   7        3.90        5.65      9.91 o 
   0  10   7        0.64       -2.12      9.30 o 
   1  10   7        7.21        0.01      8.72 o 
   2  10   7       65.25       44.83     12.61 o 
   3  10   7      152.30      168.06     19.65 o 
   4  10   7      118.06      126.22     17.20 o 
   5  10   7      115.85       75.30     28.88 o 
   6  10   7       16.34       10.84      9.04 o 
   7  10   7       40.37       37.19     12.12 o 
   8  10   7       12.44       -3.54      9.09 o 
   9  10   7        2.80       13.40     10.96 o 
   1  11   7        8.27        3.41     15.01 o 
   2  11   7       12.91        9.75     10.79 o 
   3  11   7        9.43       -7.81      8.51 o 
   4  11   7       25.46       26.12     10.93 o 
   5  11   7      133.68      131.24     18.24 o 
   6  11   7       42.59       62.55     13.96 o 
   7  11   7        0.85        0.54     16.00 o 
  -7 -10   8        3.87       13.91     14.43 o 
  -6 -10   8        8.52        4.73     11.64 o 
  -5 -10   8        1.73      -10.65     10.42 o 
  -4 -10   8        1.07       -0.87     11.32 o 
  -3 -10   8       20.59       33.31     14.09 o 
  -2 -10   8       57.85       61.07     27.68 o 
  -1 -10   8       46.73       36.51     14.66 o 
   0 -10   8       14.27       14.83     15.59 o 
  -7  -9   8       87.13       76.96     35.38 o 
  -6  -9   8      188.96      243.15     49.73 o 
  -5  -9   8        6.68       14.89     11.70 o 
  -4  -9   8       44.83       30.23     22.16 o 
  -3  -9   8       17.09       19.65     11.62 o 
  -2  -9   8        2.96        1.33      9.60 o 
  -1  -9   8       65.27       53.47     31.49 o 
   0  -9   8      156.58      135.25     27.34 o 
   1  -9   8       40.90       53.10     20.49 o 
   2  -9   8       12.08        5.30     14.99 o 
  -9  -8   8       53.53       56.64     21.76 o 
  -8  -8   8       90.63       89.89     23.60 o 
  -7  -8   8      115.51      121.33     19.63 o 
  -6  -8   8      106.48       96.06     21.72 o 
  -5  -8   8      137.00      144.94     18.35 o 
  -4  -8   8      107.63      109.81     16.31 o 
  -3  -8   8       19.09       29.07     11.35 o 
  -2  -8   8      210.26      223.49     32.89 o 
  -1  -8   8      105.45      126.49     17.48 o 
   0  -8   8       40.64       35.86     11.53 o 
   1  -8   8      165.08      162.00     29.10 o 
   2  -8   8      131.95      113.72     26.35 o 
   3  -8   8       49.55       45.04     19.57 o 
  -9  -7   8        0.03      -15.94     13.87 o 
  -8  -7   8       28.45       69.60     22.32 o 
  -7  -7   8      266.15      281.62     31.37 o 
  -6  -7   8      180.22      194.79     25.77 o 
  -5  -7   8       82.98      106.43     15.43 o 
  -4  -7   8      258.47      285.84     22.88 o 
  -3  -7   8      348.15      299.22     30.93 o 
  -2  -7   8       15.58        8.60      8.81 o 
  -1  -7   8      268.80      300.99     23.17 o 
   0  -7   8      151.66      185.95     26.27 o 
   1  -7   8      315.52      331.43     22.15 o 
   2  -7   8      192.94      233.07     33.32 o 
   3  -7   8      102.08       80.12     23.04 o 
   4  -7   8       62.98       75.18     22.64 o 
 -10  -6   8       25.82       14.91     17.18 o 
  -9  -6   8        2.93       22.32     16.38 o 
  -8  -6   8        3.49       -2.91     12.72 o 
  -7  -6   8       72.43       94.43     21.72 o 
  -6  -6   8      173.23      197.71     24.40 o 
  -5  -6   8     1115.73     1151.00     35.96 o 
  -4  -6   8      326.78      307.29     37.71 o 
  -3  -6   8       61.35       55.20     11.05 o 
  -2  -6   8      368.44      430.41     22.44 o 
  -1  -6   8      581.64      679.86     26.81 o 
   0  -6   8        3.85        1.18      8.43 o 
   1  -6   8      523.83      508.39     23.50 o 
   2  -6   8      229.20      224.42     30.57 o 
   3  -6   8       41.15       31.45     16.86 o 
   4  -6   8       53.22       52.58     18.18 o 
   5  -6   8       88.10       93.12     24.08 o 
 -10  -5   8       94.48      125.60     28.58 o 
  -9  -5   8       40.77       17.14     16.50 o 
  -8  -5   8       28.79       27.11     15.07 o 
  -7  -5   8       70.10       80.96     20.37 o 
  -6  -5   8       57.60       75.71     11.94 o 
  -5  -5   8      288.86      273.45     23.08 o 
  -4  -5   8     1495.23     1385.11     36.91 o 
  -3  -5   8     1928.43     2025.77     45.80 o 
  -2  -5   8     1014.85      924.15     29.38 o 
  -1  -5   8      401.50      456.39     20.40 o 
   0  -5   8        4.04       14.31     10.32 o 
   1  -5   8        0.14        3.49      6.94 o 
   2  -5   8       37.42       39.56      7.21 o 
   3  -5   8      319.41      324.03     20.38 o 
   4  -5   8      168.96      140.09     16.26 o 
   5  -5   8      121.79       93.04     15.07 o 
   6  -5   8       72.40       68.85     14.56 o 
 -10  -4   8       61.52       82.07     21.45 o 
  -9  -4   8       77.15       83.95     19.53 o 
  -8  -4   8      230.10      163.21     17.62 o 
  -7  -4   8      349.62      375.62     21.08 o 
  -6  -4   8       23.19       12.50      5.82 o 
  -5  -4   8       39.74       57.72      7.22 o 
  -4  -4   8       26.18       16.63      4.89 o 
  -3  -4   8     2706.97     2886.12     39.85 o 
  -2  -4   8     1825.94     1798.23     39.63 o 
  -1  -4   8     1371.04     1288.92     32.30 o 
   0  -4   8      118.93       93.60      6.26 o 
   1  -4   8        7.54       10.99      6.03 o 
   2  -4   8       65.08       79.07      7.81 o 
   3  -4   8      299.24      325.08     18.50 o 
   4  -4   8      394.85      438.26     22.48 o 
   5  -4   8      258.45      266.53     29.78 o 
   6  -4   8       91.09      114.11     22.36 o 
   7  -4   8       73.37       77.47     15.13 o 
 -10  -3   8       25.12       32.13     16.18 o 
  -9  -3   8      143.23      169.00     39.46 o 
  -8  -3   8        0.90       -0.73      7.63 o 
  -7  -3   8      371.64      370.97     24.32 o 
  -6  -3   8      314.41      322.95     19.67 o 
  -5  -3   8       16.92       48.78      6.61 o 
  -4  -3   8      420.82      430.65     13.55 o 
  -3  -3   8     1103.73     1062.30     20.34 o 
  -2  -3   8     1432.52     1540.39     24.52 o 
  -1  -3   8     1873.66     1853.95     31.49 o 
   0  -3   8     6796.22     6651.69     93.12 o 
   1  -3   8     2359.67     2538.56     45.92 o 
   2  -3   8       64.57       80.11     10.18 o 
   3  -3   8       23.78       40.93      9.15 o 
   4  -3   8        2.82       -0.09      6.39 o 
   5  -3   8      229.44      271.43     35.95 o 
   6  -3   8      173.62      167.41     18.49 o 
   7  -3   8      113.43      119.77     17.19 o 
   8  -3   8       25.94       16.91     15.69 o 
 -10  -2   8        1.39        8.57     14.07 o 
  -9  -2   8      132.70      162.20     27.66 o 
  -8  -2   8      272.76      264.91     42.09 o 
  -7  -2   8      113.20      132.10     15.71 o 
  -6  -2   8      243.72      218.70     17.98 o 
  -5  -2   8      605.13      595.90     15.45 o 
  -4  -2   8       93.62      102.98      7.51 o 
  -3  -2   8       20.48       48.61      5.43 o 
  -2  -2   8     2917.03     2851.41     53.62 o 
  -1  -2   8     3007.29     2894.26     38.15 o 
   0  -2   8      730.94      728.82     29.50 o 
   1  -2   8     2605.21     2939.79     39.97 o 
   2  -2   8     2191.88     2144.63     39.76 o 
   3  -2   8      813.16      787.67     16.33 o 
   4  -2   8      127.24      109.64     12.80 o 
   5  -2   8        5.35        8.45      7.68 o 
   6  -2   8      152.39      177.31     25.33 o 
   7  -2   8       26.60       22.96     10.50 o 
   8  -2   8       67.71      101.65     16.61 o 
  -9  -1   8        0.47        9.65     12.68 o 
  -8  -1   8      357.19      331.13     25.31 o 
  -7  -1   8      517.03      578.10     26.10 o 
  -6  -1   8      354.77      308.81     18.74 o 
  -5  -1   8     1010.06     1008.98     32.87 o 
  -4  -1   8      384.40      366.49     16.77 o 
  -3  -1   8      883.48      861.83     38.69 o 
  -2  -1   8      807.83      736.29     28.94 o 
  -1  -1   8     1847.71     1852.95     27.28 o 
   0  -1   8      852.11      822.75     19.02 o 
   1  -1   8       68.78       91.05      9.48 o 
   2  -1   8     3514.75     3278.35    142.33 o 
   3  -1   8     5233.08     4872.50     59.00 o 
   4  -1   8      556.28      526.49     33.60 o 
   5  -1   8      367.88      335.24     18.68 o 
   6  -1   8       15.13       16.19      8.41 o 
   7  -1   8        5.98       14.35      8.50 o 
   8  -1   8       15.52       23.99     10.54 o 
   9  -1   8       56.08       59.54     16.84 o 
  -9   0   8        0.28        8.05     12.64 o 
  -8   0   8        4.73       11.48     12.92 o 
  -7   0   8      118.41      139.95     16.47 o 
  -6   0   8      343.40      373.50     44.80 o 
  -5   0   8     1506.73     1592.04     40.47 o 
  -4   0   8     2216.46     2025.88     44.18 o 
  -3   0   8      185.81      228.39     13.33 o 
  -2   0   8     1233.81     1354.02     20.27 o 
  -1   0   8     1836.45     1828.89     26.48 o 
   0   0   8      119.54      100.86      6.67 o 
   1   0   8     6520.44     6465.13     73.85 o 
   2   0   8     3112.47     3258.80     42.59 o 
   3   0   8     3885.92     3881.83     49.22 o 
   4   0   8       42.14       73.50      9.96 o 
   5   0   8      770.92      739.63     41.77 o 
   6   0   8      585.05      582.46     24.90 o 
   7   0   8        0.06        5.05      8.54 o 
   8   0   8       76.26       43.17     22.66 o 
   9   0   8        7.32       -2.85      8.61 o 
  -9   1   8        4.12       -0.12     13.07 o 
  -8   1   8        4.24       22.52     15.59 o 
  -7   1   8        8.33        4.00     10.78 o 
  -6   1   8      198.86      175.32     17.45 o 
  -5   1   8       58.12       52.30     10.13 o 
  -4   1   8     2941.95     2801.91     55.84 o 
  -3   1   8     2854.03     2789.75     53.14 o 
  -2   1   8      160.81      186.01     25.81 o 
  -1   1   8      397.25      391.81      9.89 o 
   0   1   8       11.14       27.09      7.19 o 
   1   1   8      172.64      209.24      8.24 o 
   2   1   8     1010.65      987.63     21.50 o 
   3   1   8     1213.08     1046.87     19.45 o 
   4   1   8     5194.09     5196.82     75.58 o 
   5   1   8      485.39      536.60     21.61 o 
   6   1   8      333.14      364.42     19.50 o 
   7   1   8      294.58      286.22     19.90 o 
   8   1   8        2.51        5.23     14.19 o 
   9   1   8       12.60       30.33     11.26 o 
  10   1   8       15.36       17.04     20.13 o 
  -8   2   8       18.20        7.21     13.31 o 
  -7   2   8       52.63       64.38     19.13 o 
  -6   2   8      142.01      134.49     15.92 o 
  -5   2   8      420.45      429.25     21.73 o 
  -4   2   8      129.33      140.72     26.63 o 
  -3   2   8     2001.32     2107.12     30.64 o 
  -2   2   8     5772.82     5543.85     65.72 o 
  -1   2   8      720.24      729.23     34.20 o 
   0   2   8      638.75      725.25     15.39 o 
   1   2   8      436.75      563.26     13.66 o 
   2   2   8      301.37      303.09     12.92 o 
   3   2   8        3.53        5.86      3.38 o 
   4   2   8      673.53      628.13     15.78 o 
   5   2   8     1360.63     1334.34     44.95 o 
   6   2   8      388.84      409.72     20.58 o 
   7   2   8      144.92      143.38     19.79 o 
   8   2   8      105.39       74.19     13.39 o 
   9   2   8        1.64       11.79      8.59 o 
  10   2   8        0.12       -1.85     10.16 o 
  -8   3   8       50.50       45.84     20.41 o 
  -7   3   8       36.58       22.84     15.63 o 
  -6   3   8       63.05       78.39     13.70 o 
  -5   3   8      107.68      111.63     14.65 o 
  -4   3   8     1290.01     1420.69     60.73 o 
  -3   3   8      945.06      893.78     19.89 o 
  -2   3   8     2352.08     2276.82     35.03 o 
  -1   3   8     2577.43     2390.04     35.54 o 
   0   3   8     5200.01     5189.55     63.79 o 
   1   3   8     5690.76     5589.99     72.26 o 
   2   3   8       91.31      118.32      8.14 o 
   3   3   8      151.98      164.19     12.54 o 
   4   3   8       26.10       18.41      4.62 o 
   5   3   8      605.94      609.33     16.99 o 
   6   3   8     1082.04     1174.47     35.35 o 
   7   3   8      376.40      341.33     27.66 o 
   8   3   8      283.13      304.38     31.81 o 
   9   3   8        5.65       12.90      9.01 o 
  10   3   8        6.65        7.92      8.95 o 
  -7   4   8       94.20       96.58     25.31 o 
  -6   4   8       65.75       70.71     21.01 o 
  -5   4   8       74.41       47.52     11.40 o 
  -4   4   8        0.80        3.27      9.01 o 
  -3   4   8        8.17       10.20      5.79 o 
  -2   4   8      641.39      582.88     16.93 o 
  -1   4   8     2895.52     2963.20     43.83 o 
   0   4   8     3988.94     4092.23     54.93 o 
   1   4   8     3147.35     3166.02     45.13 o 
   2   4   8     3676.94     3435.28     48.12 o 
   3   4   8      116.58      122.68      9.02 o 
   4   4   8       16.22       15.98      4.75 o 
   5   4   8      471.43      476.93     15.90 o 
   6   4   8     1226.63     1191.28     26.88 o 
   7   4   8      372.73      378.30     21.70 o 
   8   4   8      359.66      389.25     43.19 o 
   9   4   8      204.86      242.26     23.19 o 
  10   4   8        9.79       16.31     12.88 o 
  -7   5   8       95.27       54.17     23.24 o 
  -6   5   8      174.44      144.74     28.34 o 
  -5   5   8       48.79       55.57     19.19 o 
  -4   5   8       70.72      103.84     15.04 o 
  -3   5   8        0.08       -3.69      7.07 o 
  -2   5   8      148.17      156.11     11.93 o 
  -1   5   8      942.80      993.60     23.61 o 
   0   5   8     3328.50     3342.14     49.40 o 
   1   5   8      593.09      605.37     17.78 o 
   2   5   8     1974.19     1832.28     32.83 o 
   3   5   8     2291.79     2361.49     44.12 o 
   4   5   8      206.38      209.56     12.29 o 
   5   5   8       33.97       36.45      6.92 o 
   6   5   8       39.59       42.75      7.71 o 
   7   5   8      156.45      203.70     14.29 o 
   8   5   8      102.15      109.53     15.53 o 
   9   5   8      223.92      249.68     23.55 o 
  10   5   8      134.15      121.01     18.10 o 
  -6   6   8      106.98      133.58     29.22 o 
  -5   6   8      117.77      135.13     27.07 o 
  -4   6   8      260.99      291.81     35.20 o 
  -3   6   8      121.81      125.41     15.95 o 
  -2   6   8       50.08       49.36      8.63 o 
  -1   6   8      127.32      142.02     13.42 o 
   0   6   8      157.03      154.35     15.02 o 
   1   6   8     1651.09     1605.68     32.20 o 
   2   6   8     1010.10      859.30     22.54 o 
   3   6   8      350.15      369.94     15.32 o 
   4   6   8       70.09       68.71      9.46 o 
   5   6   8      108.65       88.26      9.62 o 
   6   6   8       30.30       19.50      6.65 o 
   7   6   8      249.25      287.24     18.99 o 
   8   6   8      240.75      266.28     17.66 o 
   9   6   8       77.14       65.70     14.05 o 
  10   6   8       37.44       25.19     11.88 o 
  -5   7   8       68.05       36.99     19.13 o 
  -4   7   8      143.72      155.34     28.18 o 
  -3   7   8      266.33      293.12     24.19 o 
  -2   7   8      228.77      249.74     17.04 o 
  -1   7   8       22.93       10.01      6.89 o 
   0   7   8        0.84       -4.85      5.54 o 
   1   7   8      234.77      252.96     15.78 o 
   2   7   8      649.42      691.43     21.47 o 
   3   7   8      640.23      643.41     27.65 o 
   4   7   8      688.41      683.84     53.67 o 
   5   7   8      196.45      218.13     15.58 o 
   6   7   8      145.74      148.82     13.06 o 
   7   7   8        3.58        4.52      6.38 o 
   8   7   8        4.96       -2.15      6.27 o 
   9   7   8       66.59       72.16     15.13 o 
  10   7   8       38.67       51.13     13.73 o 
  -4   8   8       61.98       47.63     19.53 o 
  -3   8   8       62.98       47.37     13.34 o 
  -2   8   8      237.63      238.78     29.00 o 
  -1   8   8      160.28      159.79     19.59 o 
   0   8   8        1.72        5.94      6.62 o 
   1   8   8       11.54       13.47      7.11 o 
   2   8   8        3.07       -2.47      5.70 o 
   3   8   8       56.68       68.23     10.02 o 
   4   8   8      827.25      812.13     25.06 o 
   5   8   8      658.04      705.26     23.77 o 
   6   8   8      212.37      187.42     15.12 o 
   7   8   8       27.18       20.08      9.40 o 
   8   8   8       16.39        3.00      6.68 o 
   9   8   8        0.00        1.89      6.97 o 
  10   8   8       12.88       27.87     11.94 o 
  -3   9   8       53.17       78.77     24.83 o 
  -2   9   8       21.20       25.70     19.17 o 
  -1   9   8      144.80      156.84     19.04 o 
   0   9   8      106.74      113.56     13.26 o 
   1   9   8       81.00       90.15     11.60 o 
   2   9   8        3.07       -2.56      6.44 o 
   3   9   8       98.90       96.62     11.95 o 
   4   9   8      111.82      121.47     12.95 o 
   5   9   8      153.20      140.92     17.10 o 
   6   9   8      195.81      206.48     17.90 o 
   7   9   8      237.36      208.13     16.95 o 
   8   9   8       28.81       32.34     11.57 o 
   9   9   8        0.65       -6.60      7.82 o 
  -1  10   8       21.64       38.51     18.18 o 
   0  10   8       53.27       53.81     14.79 o 
   1  10   8       82.41       85.38     15.35 o 
   2  10   8       62.23       76.41     27.78 o 
   3  10   8        0.20       -4.90      7.34 o 
   4  10   8       13.75       13.83      9.11 o 
   5  10   8       62.34       61.95     13.45 o 
   6  10   8       15.55       25.30     10.77 o 
   7  10   8       64.14       64.77     19.67 o 
   8  10   8      105.29       79.87     15.26 o 
   1  11   8       22.77        8.33     10.53 o 
   2  11   8       43.44       25.42     11.66 o 
   3  11   8       22.36       19.90     11.11 o 
   4  11   8       29.37       25.57     10.99 o 
   5  11   8        3.41       -3.79      8.29 o 
   6  11   8       41.75       25.52     11.05 o 
   7  11   8       10.84       13.58     10.25 o 
  -6 -10   9       16.13       21.96     13.25 o 
  -5 -10   9       35.41       47.12     15.36 o 
  -4 -10   9       58.49       49.75     19.23 o 
  -3 -10   9       27.92       38.91     17.78 o 
  -2 -10   9        5.86        5.06     15.47 o 
  -1 -10   9        9.05        7.54     12.01 o 
  -8  -9   9        1.53        1.36     15.27 o 
  -7  -9   9       21.65       17.02     11.98 o 
  -6  -9   9       77.86       65.36     15.66 o 
  -5  -9   9      175.94      159.61     20.69 o 
  -4  -9   9       14.01       12.07     11.20 o 
  -3  -9   9       29.62       22.92     13.39 o 
  -2  -9   9       36.48       19.25     11.96 o 
  -1  -9   9        8.34       14.55     17.40 o 
   0  -9   9       53.20       53.37     21.56 o 
   1  -9   9       20.26       13.63     16.14 o 
  -9  -8   9        0.05       -9.85     13.15 o 
  -8  -8   9        0.08       -7.73     14.03 o 
  -7  -8   9        2.72        6.02     14.07 o 
  -6  -8   9        5.71       14.00     10.94 o 
  -5  -8   9      138.36      138.49     18.44 o 
  -4  -8   9      194.82      198.26     20.86 o 
  -3  -8   9      129.74      141.00     18.05 o 
  -2  -8   9       30.33       33.16     11.84 o 
  -1  -8   9       23.66       25.52     20.85 o 
   0  -8   9       12.92        3.20      9.48 o 
   1  -8   9        0.10       -7.53     13.07 o 
   2  -8   9       17.73       -2.07     14.63 o 
   3  -8   9       31.88        6.54     14.15 o 
  -9  -7   9       57.84       53.49     21.25 o 
  -8  -7   9       62.34       55.13     20.61 o 
  -7  -7   9        0.08        7.49     13.07 o 
  -6  -7   9       27.63       29.50     14.75 o 
  -5  -7   9       22.89       26.04     17.38 o 
  -4  -7   9      124.13      129.89     16.71 o 
  -3  -7   9      523.06      568.14     30.75 o 
  -2  -7   9      274.06      362.34     23.69 o 
  -1  -7   9       55.04       75.76     13.57 o 
   0  -7   9      132.92      125.03     16.35 o 
   1  -7   9      130.34       73.82     21.29 o 
   2  -7   9        4.78       40.94     17.74 o 
   3  -7   9       21.79       58.64     20.89 o 
   4  -7   9       47.51       17.10     16.06 o 
  -9  -6   9       59.28       71.15     21.72 o 
  -8  -6   9      117.73      138.60     27.03 o 
  -7  -6   9      163.66      136.60     25.51 o 
  -6  -6   9       14.58       35.76     10.71 o 
  -5  -6   9       80.92       93.87     18.81 o 
  -4  -6   9      263.26      258.38     25.57 o 
  -3  -6   9      149.90      146.30     16.52 o 
  -2  -6   9      379.41      354.33     20.12 o 
  -1  -6   9      705.54      714.78     28.26 o 
   0  -6   9      737.86      833.80     30.71 o 
   1  -6   9      153.88      151.19     18.12 o 
   2  -6   9       32.90       35.72     17.18 o 
   3  -6   9        3.21       -1.36     12.44 o 
   4  -6   9        0.04       13.15     14.47 o 
   5  -6   9       49.48       75.02     22.92 o 
 -10  -5   9       26.14       41.30     21.68 o 
  -9  -5   9      105.46       78.61     22.96 o 
  -8  -5   9      178.91      205.33     31.33 o 
  -7  -5   9      206.18      202.65     29.42 o 
  -6  -5   9      346.90      307.37     32.37 o 
  -5  -5   9      166.79      158.96     15.82 o 
  -4  -5   9        9.44       33.16     12.68 o 
  -3  -5   9       32.77       43.27      9.75 o 
  -2  -5   9      260.71      288.59     17.44 o 
  -1  -5   9      541.83      548.49     29.18 o 
   0  -5   9      555.22      598.59     23.53 o 
   1  -5   9      349.92      334.88     18.28 o 
   2  -5   9       18.45       17.34     15.23 o 
   3  -5   9        2.09        8.25     13.63 o 
   4  -5   9        0.22       12.08     13.07 o 
   5  -5   9       14.89       12.64     13.79 o 
   6  -5   9       13.20        5.86     13.55 o 
 -10  -4   9        0.00        3.31     14.19 o 
  -9  -4   9       39.87       28.23     11.16 o 
  -8  -4   9      132.67      119.32     15.66 o 
  -7  -4   9      467.01      465.29     40.54 o 
  -6  -4   9      184.72      187.09     16.46 o 
  -5  -4   9      597.08      626.06     17.92 o 
  -4  -4   9      789.86      807.95     19.08 o 
  -3  -4   9      586.51      495.89     13.27 o 
  -2  -4   9      301.44      317.62     24.12 o 
  -1  -4   9     1885.13     1940.99     42.74 o 
   0  -4   9      761.74      795.44     17.13 o 
   1  -4   9      590.38      578.11     15.92 o 
   2  -4   9     1334.55     1295.42     33.14 o 
   3  -4   9      553.41      576.07     23.72 o 
   4  -4   9       87.71      102.12     14.18 o 
   5  -4   9        0.18        7.19      8.51 o 
   6  -4   9       23.60       27.44     10.96 o 
   7  -4   9        7.59       22.37     11.34 o 
 -10  -3   9       12.53        0.84     13.79 o 
  -9  -3   9        5.41        4.85      9.47 o 
  -8  -3   9        9.66        9.94      8.64 o 
  -7  -3   9      242.40      242.22     40.70 o 
  -6  -3   9      696.35      728.30     27.12 o 
  -5  -3   9      953.01      957.10     21.67 o 
  -4  -3   9      930.87      913.62     20.21 o 
  -3  -3   9      741.88      833.45     18.19 o 
  -2  -3   9      412.56      336.56     19.13 o 
  -1  -3   9      910.88      966.08     19.33 o 
   1  -3   9     1263.46     1233.11     23.88 o 
   2  -3   9     1562.76     1612.91     35.15 o 
   3  -3   9      473.46      463.21     20.44 o 
   4  -3   9      267.53      250.31     19.58 o 
   5  -3   9      444.69      433.74     30.61 o 
   6  -3   9        4.98       -3.01     14.01 o 
   7  -3   9       51.08       79.51     27.78 o 
   8  -3   9       14.50       17.17     19.25 o 
  -9  -2   9        3.89       10.12     13.11 o 
  -8  -2   9        3.91       12.73      9.15 o 
  -7  -2   9       18.92       37.77     10.80 o 
  -6  -2   9      602.78      618.31     25.39 o 
  -5  -2   9     1736.71     1632.56     59.99 o 
  -4  -2   9     2630.58     2366.94     58.29 o 
  -3  -2   9     3808.39     3948.56     53.70 o 
  -2  -2   9      207.76      184.70      8.89 o 
  -1  -2   9     2050.27     1975.24     29.84 o 
   0  -2   9      452.84      459.71     20.75 o 
   1  -2   9       18.59       20.00      4.46 o 
   2  -2   9      369.84      328.96     11.37 o 
   3  -2   9     2391.97     2340.36     34.77 o 
   4  -2   9      806.94      786.16     46.60 o 
   5  -2   9      200.15      226.94     19.48 o 
   6  -2   9      172.21      183.80     29.34 o 
   7  -2   9        7.36        2.05      8.67 o 
   8  -2   9        1.88       -5.85      9.47 o 
  -9  -1   9      225.11      193.25     30.02 o 
  -8  -1   9       37.98       39.43     11.85 o 
  -7  -1   9        6.45        6.13      8.40 o 
  -6  -1   9       37.63       20.70      8.31 o 
  -5  -1   9      499.33      486.42     21.36 o 
  -4  -1   9     1104.17     1119.08     30.86 o 
  -3  -1   9     7545.27     7270.13    100.33 o 
  -2  -1   9     8697.29     9062.02    100.52 o 
  -1  -1   9      793.06      838.83     17.06 o 
   0  -1   9      372.21      398.39     11.69 o 
   1  -1   9      170.27      168.97      8.18 o 
   2  -1   9       61.58       53.99     12.75 o 
   3  -1   9      982.15      927.05     20.57 o 
   4  -1   9     2739.83     2680.66     54.62 o 
   5  -1   9      962.96      991.01     32.33 o 
   6  -1   9      212.72      211.37     19.09 o 
   7  -1   9      211.30      274.45     23.28 o 
   8  -1   9        7.87       12.84      9.16 o 
   9  -1   9       11.59       13.21     10.59 o 
  -9   0   9      104.12       73.62     21.88 o 
  -8   0   9      219.28      136.64     24.91 o 
  -7   0   9      131.43      129.36     21.25 o 
  -6   0   9       86.70      113.68     14.81 o 
  -5   0   9       61.08       58.57     10.61 o 
  -4   0   9     1165.44     1201.77     33.09 o 
  -3   0   9       12.66       20.80      6.39 o 
  -2   0   9      927.77      979.55     18.83 o 
  -1   0   9     4133.04     4403.62     53.84 o 
   0   0   9     4386.42     4480.02     54.96 o 
   1   0   9      384.81      389.10     14.22 o 
   2   0   9     1159.27     1150.33     21.09 o 
   3   0   9       50.22       53.23      6.16 o 
   4   0   9      311.75      298.88     23.36 o 
   5   0   9     1259.20     1207.00     34.71 o 
   6   0   9      953.56     1061.13     60.35 o 
   7   0   9      617.08      562.92     42.61 o 
   8   0   9      122.84      136.18     17.56 o 
   9   0   9       13.03       17.05     12.76 o 
  -9   1   9       35.57       45.52     18.30 o 
  -8   1   9      201.32      237.53     33.48 o 
  -7   1   9      243.80      276.20     23.28 o 
  -6   1   9      237.54      265.80     21.62 o 
  -5   1   9      616.87      546.99     26.75 o 
  -4   1   9       32.95       14.10      7.33 o 
  -3   1   9      376.34      362.86     17.32 o 
  -2   1   9      838.16      934.73     26.14 o 
  -1   1   9     4449.36     4394.50     64.59 o 
   0   1   9     1999.69     1922.57     28.88 o 
   1   1   9     3440.07     3544.95     54.80 o 
   2   1   9      404.53      411.34     13.49 o 
   3   1   9       75.24       68.54      6.12 o 
   4   1   9       64.25       98.45      7.05 o 
   5   1   9       73.12       80.44     16.62 o 
   6   1   9      655.54      628.34     25.80 o 
   7   1   9      262.58      228.11     41.69 o 
   8   1   9      331.08      301.37     30.59 o 
   9   1   9       38.45       39.65     12.34 o 
  10   1   9        8.88       -2.63     15.01 o 
  -8   2   9       49.85       39.38     16.58 o 
  -7   2   9      343.29      295.17     36.07 o 
  -6   2   9      163.64      138.68     16.22 o 
  -5   2   9      427.72      438.20     22.52 o 
  -4   2   9      962.79      882.69     29.36 o 
  -3   2   9      121.11      114.66     12.55 o 
  -2   2   9      825.45      919.61     17.16 o 
  -1   2   9     8336.84     8138.06    110.53 o 
   0   2   9     2526.59     2420.74     34.80 o 
   1   2   9     2211.02     2035.20     31.15 o 
   3   2   9     5712.37     5287.11     79.96 o 
   4   2   9      120.25      117.74      8.29 o 
   5   2   9      293.72      286.83     11.36 o 
   6   2   9      221.98      213.46     25.55 o 
   7   2   9       85.96       81.88     17.90 o 
   8   2   9      314.13      282.84     23.07 o 
   9   2   9      132.13      142.78     18.15 o 
  10   2   9       75.99       72.09     33.03 o 
  -8   3   9       11.82       -0.08     14.83 o 
  -7   3   9       80.30      138.72     28.18 o 
  -6   3   9      469.46      485.97     25.68 o 
  -5   3   9      288.91      315.25     21.77 o 
  -4   3   9      767.70      785.61     65.35 o 
  -3   3   9       87.70       85.63     11.77 o 
  -2   3   9        5.19        8.09      4.15 o 
  -1   3   9      164.85      201.69     10.23 o 
   0   3   9      152.15      140.83      8.92 o 
   1   3   9     5193.21     5006.78     62.93 o 
   2   3   9     2830.65     3004.02     42.85 o 
   4   3   9     1230.38     1273.69     25.18 o 
   5   3   9      617.26      655.94     18.09 o 
   6   3   9      123.46      125.65     10.19 o 
   7   3   9      194.36      203.00     19.13 o 
   8   3   9      171.53      170.77     19.17 o 
   9   3   9       89.70       99.02     20.53 o 
  10   3   9       82.08       91.00     21.17 o 
  -7   4   9       14.31        1.12     13.87 o 
  -6   4   9      162.77      151.43     28.18 o 
  -5   4   9      492.46      520.21     26.04 o 
  -4   4   9      234.59      207.88     19.14 o 
  -3   4   9      262.40      312.23     20.50 o 
  -2   4   9       28.39       26.32      5.87 o 
  -1   4   9       12.36       12.20      4.90 o 
   0   4   9       14.62       18.17      6.99 o 
   1   4   9     1203.47     1300.43     25.47 o 
   2   4   9     2651.90     2685.87     41.02 o 
   3   4   9     1188.48     1107.27     23.59 o 
   4   4   9     1977.63     1775.61     40.84 o 
   5   4   9     1080.23     1102.88     25.02 o 
   6   4   9     1093.95     1050.20     25.39 o 
   7   4   9       67.96       76.37     18.85 o 
   8   4   9        5.22        7.75      9.01 o 
   9   4   9       56.93       79.05     15.09 o 
  10   4   9       30.79       28.81     14.67 o 
  -6   5   9       26.09       21.60     17.06 o 
  -5   5   9       89.00       99.34     15.82 o 
  -4   5   9       35.72       42.73     11.11 o 
  -3   5   9      221.28      233.65     20.21 o 
  -2   5   9      982.49     1011.08     24.97 o 
  -1   5   9       33.68       55.00      7.64 o 
   0   5   9       86.70       90.77      9.04 o 
   1   5   9        6.71       10.25      4.86 o 
   2   5   9       82.10       79.49      8.46 o 
   3   5   9      639.90      615.87     18.12 o 
   4   5   9     1918.03     1819.82     52.53 o 
   5   5   9      976.63      913.37     23.47 o 
   6   5   9      119.55      137.27     11.59 o 
   7   5   9       74.47       91.89     10.28 o 
   8   5   9       65.93       72.80     14.22 o 
   9   5   9        7.39       19.26     10.10 o 
  10   5   9       17.13       12.30     10.56 o 
  -6   6   9        0.10       13.55     16.62 o 
  -5   6   9       40.51       34.16     17.46 o 
  -4   6   9       90.41      119.79     16.91 o 
  -3   6   9       74.14       68.01     13.06 o 
  -2   6   9      341.49      296.53     15.54 o 
  -1   6   9     1018.35     1010.30     25.92 o 
   0   6   9      416.38      432.00     16.53 o 
   1   6   9       34.46       44.35      7.64 o 
   2   6   9      248.67      237.87     15.28 o 
   3   6   9      433.12      446.32     16.73 o 
   4   6   9        8.42       13.20      6.45 o 
   5   6   9       70.49       71.09      9.08 o 
   6   6   9      599.66      621.26     20.71 o 
   7   6   9      123.39      138.77     12.57 o 
   8   6   9       44.46       49.10     14.53 o 
   9   6   9        3.46       -1.29      8.21 o 
  10   6   9        1.01        3.98     10.22 o 
  -5   7   9        1.58        1.95     14.91 o 
  -4   7   9       16.54       10.16     10.35 o 
  -3   7   9      197.57      212.86     21.41 o 
  -2   7   9      274.60      256.41     28.68 o 
  -1   7   9      163.05      165.63     13.78 o 
   0   7   9      560.24      552.41     25.35 o 
   1   7   9      385.51      429.54     17.80 o 
   2   7   9      115.75      131.96     17.36 o 
   3   7   9       23.76       29.72      7.33 o 
   4   7   9      175.95      187.14     14.13 o 
   5   7   9      143.84      184.90     20.12 o 
   6   7   9      398.65      399.60     17.86 o 
   7   7   9      340.47      336.55     17.82 o 
   8   7   9      159.28      185.12     15.55 o 
   9   7   9       40.29       37.19     11.78 o 
  10   7   9        4.61       -1.79      9.05 o 
  -4   8   9        2.08        3.23     14.35 o 
  -3   8   9        5.41        5.66      9.80 o 
  -2   8   9       83.34       91.77     15.57 o 
  -1   8   9      314.20      345.74     17.84 o 
   0   8   9      195.33      233.99     23.96 o 
   1   8   9      110.21       98.74     13.63 o 
   2   8   9      215.30      192.57     15.14 o 
   3   8   9      495.56      478.85     19.62 o 
   4   8   9        4.83        5.16      6.67 o 
   5   8   9      238.66      248.75     20.87 o 
   6   8   9      138.47      154.88     14.18 o 
   7   8   9       97.71      112.17     12.46 o 
   8   8   9       92.00      116.41     13.25 o 
   9   8   9      118.02      103.41     16.96 o 
  10   8   9       55.93       61.86     15.01 o 
  -2   9   9        1.87       13.15     10.98 o 
  -1   9   9       30.20       31.76      9.77 o 
   0   9   9      106.56      101.82     13.20 o 
   1   9   9      252.17      220.40     23.05 o 
   2   9   9      118.17      127.23     13.24 o 
   3   9   9      117.78      126.86     27.62 o 
   4   9   9      106.35      109.50     14.78 o 
   5   9   9        7.18        1.91      6.28 o 
   6   9   9        0.03       -1.16      6.40 o 
   7   9   9       76.63       83.54     38.82 o 
   8   9   9       63.27       46.13     10.22 o 
   9   9   9       18.53       23.89      9.08 o 
  -1  10   9        0.69      -13.27     11.64 o 
   0  10   9        8.09       -1.39     10.50 o 
   1  10   9       71.49       65.92     14.26 o 
   2  10   9      255.18      261.15     23.86 o 
   3  10   9      115.11      136.05     17.96 o 
   4  10   9      106.89       82.11     14.54 o 
   5  10   9       36.08       22.40      9.92 o 
   6  10   9       32.03       32.04     11.18 o 
   7  10   9        0.00       -3.82     12.97 o 
   8  10   9       27.65       16.03     13.93 o 
   1  11   9        3.02       -7.47      9.03 o 
   2  11   9       19.31       18.83     18.66 o 
   3  11   9       46.87       42.25     13.37 o 
   4  11   9       84.68      115.12     17.72 o 
   5  11   9       56.67       58.88     20.47 o 
   6  11   9        4.15        7.88     15.27 o 
   7  11   9        2.24        1.75     14.41 o 
  -6 -10  10        0.01        3.54     11.50 o 
  -5 -10  10        0.23        9.96     11.79 o 
  -4 -10  10       15.26       -0.23     11.44 o 
  -3 -10  10       65.27       60.72     16.13 o 
  -2 -10  10       23.19       18.96     12.83 o 
  -1 -10  10       10.42       12.16     18.10 o 
  -7  -9  10       13.66       14.27     17.02 o 
  -6  -9  10       19.17       -1.75     10.37 o 
  -5  -9  10        9.54        7.82     11.86 o 
  -4  -9  10        9.14       12.38     10.93 o 
  -3  -9  10       27.51        5.06     10.74 o 
  -2  -9  10       63.82       76.16     15.96 o 
  -1  -9  10      140.33      146.03     19.87 o 
   0  -9  10       44.25       30.02     19.69 o 
   1  -9  10        0.18      -17.16     11.44 o 
  -8  -8  10       51.46       45.32     21.13 o 
  -7  -8  10       30.26       35.76     17.86 o 
  -6  -8  10      149.16      124.81     25.39 o 
  -5  -8  10       27.18        3.17     10.40 o 
  -4  -8  10        0.73        3.32     10.57 o 
  -3  -8  10       13.24       25.53     17.44 o 
  -2  -8  10       55.30       39.57     12.55 o 
  -1  -8  10       97.34      119.22     17.46 o 
   0  -8  10      163.56      175.16     20.07 o 
   1  -8  10       31.51       39.78     18.69 o 
   2  -8  10       28.60       36.35     18.46 o 
   3  -8  10       15.46       14.55     16.62 o 
  -9  -7  10        7.93       24.59     18.14 o 
  -8  -7  10       98.41      116.32     26.51 o 
  -7  -7  10      119.38       97.38     24.40 o 
  -6  -7  10       65.17       56.27     13.38 o 
  -5  -7  10      120.95      113.57     16.39 o 
  -4  -7  10      149.96      196.53     20.09 o 
  -3  -7  10        0.04      -11.45      7.64 o 
  -2  -7  10      132.70      150.29     17.75 o 
  -1  -7  10       38.00       31.17     10.84 o 
   0  -7  10        5.91       16.29      9.68 o 
   1  -7  10      140.11      125.32     25.39 o 
   2  -7  10      209.64      187.51     31.13 o 
   3  -7  10       39.91       31.57     18.02 o 
   4  -7  10       18.58        6.42     14.79 o 
  -9  -6  10        0.09       -1.04     14.51 o 
  -8  -6  10        7.65        6.14     14.75 o 
  -7  -6  10      194.44      253.40     34.96 o 
  -6  -6  10      465.27      461.12     27.52 o 
  -5  -6  10      342.40      340.79     23.30 o 
  -4  -6  10      204.71      189.78     24.75 o 
  -3  -6  10       73.10       72.79     12.66 o 
  -2  -6  10      138.52      148.39     16.06 o 
  -1  -6  10        0.05        3.35      8.20 o 
   0  -6  10      121.78       98.33     14.40 o 
   1  -6  10      230.92      264.01     20.89 o 
   2  -6  10      281.00      270.18     33.92 o 
   3  -6  10       91.40       69.40     20.45 o 
   4  -6  10       95.23       70.67     20.77 o 
   5  -6  10       16.86       35.24     17.18 o 
  -9  -5  10        0.33        0.76     13.95 o 
  -8  -5  10        0.64       -7.41     11.64 o 
  -7  -5  10        1.02       16.58     13.51 o 
  -6  -5  10       38.93       68.20     18.26 o 
  -5  -5  10      449.97      484.13     23.41 o 
  -4  -5  10      699.68      726.22     27.58 o 
  -3  -5  10      270.13      302.19     28.62 o 
  -2  -5  10      456.94      496.38     22.60 o 
  -1  -5  10      118.38      114.64     14.03 o 
   0  -5  10        1.63        3.45      9.17 o 
   1  -5  10      791.18      782.21     27.93 o 
   2  -5  10      496.27      427.87     34.76 o 
   3  -5  10      452.51      390.84     34.28 o 
   4  -5  10      229.41      240.04     32.53 o 
   5  -5  10       84.60       82.43     21.17 o 
   6  -5  10       20.47       11.08     14.91 o 
  -9  -4  10       39.69        8.72     11.60 o 
  -8  -4  10        7.15        6.55      8.53 o 
  -7  -4  10       28.90       31.05     10.03 o 
  -6  -4  10       32.57       35.05      9.01 o 
  -5  -4  10      131.97      166.25     11.40 o 
  -4  -4  10      530.11      582.58     16.27 o 
  -3  -4  10     1799.22     1885.88     30.59 o 
  -2  -4  10      876.35      953.01     29.30 o 
  -1  -4  10        2.02        0.40      3.94 o 
   0  -4  10       62.19       53.53      7.21 o 
   1  -4  10        3.03        8.41      4.32 o 
   2  -4  10       85.42       96.94     11.57 o 
   3  -4  10      372.61      331.65     19.18 o 
   4  -4  10      305.72      329.98     21.85 o 
   5  -4  10      110.80      131.61     16.65 o 
   6  -4  10       33.96       13.64     10.10 o 
   7  -4  10       35.14       30.43     12.28 o 
  -9  -3  10       87.53      121.52     17.80 o 
  -8  -3  10      120.78      131.77     17.13 o 
  -7  -3  10       76.99       18.61     21.94 o 
  -6  -3  10       52.14       54.41     13.43 o 
  -5  -3  10      831.98      922.60     29.26 o 
  -4  -3  10      402.65      422.56     14.02 o 
  -3  -3  10      629.77      624.48     18.59 o 
  -2  -3  10     2551.43     2395.34     35.32 o 
  -1  -3  10     1924.63     1747.72     28.25 o 
   1  -3  10       82.38       70.53      7.28 o 
   2  -3  10       71.48       77.20      7.55 o 
   3  -3  10        9.56       16.18      7.04 o 
   4  -3  10        2.45        1.96      7.00 o 
   5  -3  10      348.18      349.54     53.55 o 
   6  -3  10      114.29      115.12     16.38 o 
   7  -3  10       62.85       45.26     29.70 o 
  -9  -2  10      141.77      135.63     25.81 o 
  -8  -2  10      188.75      168.67     25.35 o 
  -7  -2  10      358.96      302.83     21.25 o 
  -6  -2  10      291.76      289.86     20.02 o 
  -5  -2  10        4.84        0.84      4.01 o 
  -4  -2  10      409.14      354.13     12.52 o 
  -3  -2  10      515.62      475.35     13.51 o 
  -2  -2  10      897.91      913.98     18.93 o 
  -1  -2  10     4979.33     4939.89     61.06 o 
   0  -2  10     2462.42     2484.40     36.34 o 
   1  -2  10      973.15      962.87     25.36 o 
   2  -2  10      306.50      289.84     14.23 o 
   3  -2  10       26.34       32.79      6.52 o 
   4  -2  10      163.55      173.97     16.00 o 
   5  -2  10      145.58      139.19     15.95 o 
   6  -2  10      360.10      337.48     23.43 o 
   7  -2  10       80.00       70.59     18.24 o 
   8  -2  10       39.75       46.67     18.66 o 
  -9  -1  10      120.30      112.41     23.76 o 
  -8  -1  10      197.25      183.36     20.11 o 
  -7  -1  10      484.36      474.02     47.24 o 
  -6  -1  10      132.88      127.72     15.00 o 
  -5  -1  10      320.55      306.29     23.90 o 
  -4  -1  10       21.77       15.71      6.84 o 
  -2  -1  10     3700.49     3813.35     49.34 o 
  -1  -1  10     2769.37     2708.58     38.15 o 
   0  -1  10     3129.76     3343.61     54.71 o 
   1  -1  10     1552.01     1628.56     27.11 o 
   2  -1  10     5722.79     5980.93     88.34 o 
   3  -1  10      775.98      776.65     17.27 o 
   4  -1  10      234.76      220.15     25.31 o 
   5  -1  10        6.09        4.05      6.91 o 
   6  -1  10       65.78       44.63     11.06 o 
   7  -1  10      151.36      167.10     18.55 o 
   8  -1  10       18.16       11.99      9.47 o 
   9  -1  10      115.59      117.14     18.96 o 
  -9   0  10       19.12       30.06     17.38 o 
  -8   0  10       99.46      107.63     16.64 o 
  -7   0  10      268.72      298.41     24.15 o 
  -6   0  10      372.48      454.61     41.87 o 
  -5   0  10      736.20      709.42     27.09 o 
  -4   0  10      731.15      720.58     63.30 o 
  -3   0  10      276.38      273.67     15.21 o 
  -2   0  10     1382.65     1386.54     22.42 o 
  -1   0  10      350.95      357.67     11.21 o 
   0   0  10     5859.40     5656.11     67.89 o 
   1   0  10     3846.83     3724.38     94.92 o 
   2   0  10      225.46      172.53      9.15 o 
   3   0  10     2883.90     2838.12     40.37 o 
   4   0  10       48.81       89.01     12.28 o 
   5   0  10       23.53       31.77     13.07 o 
   6   0  10        0.29        9.40      7.84 o 
   7   0  10      189.50      196.06     19.41 o 
   8   0  10       22.93       45.04     12.41 o 
   9   0  10       15.68       12.61     10.05 o 
  -8   1  10       22.92       43.37     17.66 o 
  -7   1  10      145.58      158.55     19.49 o 
  -6   1  10      330.65      350.06     21.34 o 
  -5   1  10      928.10      861.01     30.84 o 
  -4   1  10      474.17      448.71     53.73 o 
  -3   1  10      897.33      915.51     28.45 o 
  -2   1  10      275.05      353.58     21.33 o 
  -1   1  10        5.61        6.28      3.41 o 
   0   1  10      742.80      823.51     17.51 o 
   1   1  10     7390.03     7422.74     85.86 o 
   2   1  10      531.79      479.36     17.09 o 
   3   1  10      820.29      710.93     16.85 o 
   4   1  10     1576.38     1514.88     33.57 o 
   5   1  10      103.41       88.82     12.19 o 
   6   1  10       84.96       86.34     17.74 o 
   7   1  10       16.01        5.96      9.19 o 
   8   1  10      263.07      254.65     27.82 o 
   9   1  10        1.77        0.04      9.69 o 
  -8   2  10        0.67       -1.00     11.76 o 
  -7   2  10       26.14       46.43     12.17 o 
  -6   2  10      141.99      117.98     15.70 o 
  -5   2  10      273.41      235.48     20.24 o 
  -4   2  10     1218.17     1312.88     37.80 o 
  -3   2  10     2236.84     2166.11     57.04 o 
  -2   2  10     2640.29     2619.46     36.61 o 
  -1   2  10       23.63       28.11      4.40 o 
   0   2  10      446.61      472.00     17.26 o 
   1   2  10      109.37      115.26      8.10 o 
   2   2  10     1558.94     1484.08     45.94 o 
   3   2  10     2771.06     2808.64     71.38 o 
   4   2  10     2796.33     2629.60     40.05 o 
   5   2  10     1992.88     1814.28     31.72 o 
   6   2  10       39.52       26.59      8.73 o 
   7   2  10      314.37      327.79     33.94 o 
   8   2  10        2.14       -5.02      9.77 o 
   9   2  10       68.53       76.33     19.37 o 
  10   2  10       23.51       16.14     15.82 o 
  -8   3  10       24.06       18.34     15.94 o 
  -7   3  10       19.84       22.48     15.63 o 
  -6   3  10       32.31       19.83     10.28 o 
  -5   3  10       63.00       68.24     12.89 o 
  -4   3  10      783.28      840.54     32.23 o 
  -3   3  10      686.65      642.22     25.45 o 
  -2   3  10     2212.64     2186.15     34.43 o 
  -1   3  10     3423.79     3314.05     55.06 o 
   0   3  10      250.14      221.76     10.00 o 
   1   3  10     1435.95     1349.22     25.39 o 
   2   3  10      281.73      301.24     14.36 o 
   4   3  10      191.95      195.11     10.91 o 
   5   3  10     2223.81     2088.66     36.02 o 
   6   3  10     2364.36     2335.67     54.21 o 
   7   3  10      210.31      161.85     17.49 o 
   8   3  10      121.47      134.47     17.46 o 
   9   3  10        0.71       -1.14      8.71 o 
  10   3  10        7.24       18.34     11.48 o 
  -7   4  10       81.75       80.64     24.51 o 
  -6   4  10       23.05        7.33     14.35 o 
  -5   4  10        0.54       12.08      9.44 o 
  -4   4  10      471.76      495.79     24.64 o 
  -3   4  10      988.65      980.20     41.73 o 
  -2   4  10      109.00      141.78     10.37 o 
  -1   4  10     1621.07     1610.20     29.86 o 
   0   4  10     2483.32     2373.31     49.40 o 
   1   4  10     1094.03     1190.81     24.58 o 
   2   4  10      132.60      139.71     10.01 o 
   3   4  10       64.84       53.44      7.00 o 
   4   4  10      166.04      173.64     15.00 o 
   5   4  10      109.28      123.59     10.40 o 
   6   4  10      887.53      890.01     23.74 o 
   7   4  10      286.66      271.57     33.66 o 
   8   4  10      220.08      199.72     20.18 o 
   9   4  10       62.71       81.52     14.85 o 
  10   4  10        2.34       -7.35      9.07 o 
  -6   5  10       69.12       90.17     24.43 o 
  -5   5  10       43.33       53.59     13.09 o 
  -4   5  10       35.54       39.24     11.69 o 
  -3   5  10       93.56      102.92     14.63 o 
  -2   5  10      885.86      995.10     24.99 o 
  -1   5  10     1268.62     1162.10     26.14 o 
   0   5  10      619.91      648.54     22.82 o 
   1   5  10      546.26      517.98     41.54 o 
   2   5  10     1204.85     1071.96     24.77 o 
   3   5  10     1051.67      917.24     23.06 o 
   4   5  10      573.92      578.11     19.97 o 
   5   5  10      173.59      144.49     33.72 o 
   6   5  10      169.00      230.67     15.21 o 
   7   5  10       72.24       90.01     10.40 o 
   8   5  10      231.56      236.80     22.17 o 
   9   5  10      161.20      169.68     20.95 o 
  10   5  10       44.01       37.37     13.23 o 
  -5   6  10       45.60       69.08     22.72 o 
  -4   6  10       31.86       37.61     12.20 o 
  -3   6  10      165.83      166.37     18.54 o 
  -2   6  10        0.14       -6.51      6.69 o 
  -1   6  10       66.18       75.77      9.74 o 
   0   6  10      649.52      660.66     20.61 o 
   1   6  10     1320.28     1416.55     51.58 o 
   2   6  10     1095.19     1072.18     32.63 o 
   3   6  10      890.86      909.24     39.76 o 
   4   6  10      319.46      248.35     13.74 o 
   5   6  10        0.07        0.33      5.11 o 
   6   6  10       85.78       75.09      9.75 o 
   7   6  10      228.94      290.45     16.77 o 
   8   6  10      202.69      208.33     21.14 o 
   9   6  10       61.83       57.09     13.88 o 
  10   6  10       81.82       82.07     16.53 o 
  -5   7  10       74.47       62.14     21.72 o 
  -4   7  10       30.54       29.57     12.14 o 
  -3   7  10       39.05       36.12     12.18 o 
  -2   7  10       27.63       15.31      9.74 o 
  -1   7  10        0.72        7.71      6.73 o 
   0   7  10      148.15      124.51     14.92 o 
   1   7  10      954.67      990.26     34.87 o 
   2   7  10     1551.11     1623.65     35.21 o 
   3   7  10      192.76      198.84     14.44 o 
   4   7  10      289.60      323.66     16.32 o 
   5   7  10      416.08      384.80     17.38 o 
   6   7  10       81.79       85.31     10.73 o 
   7   7  10       35.35       43.65     12.13 o 
   8   7  10      150.03      174.60     15.20 o 
   9   7  10       71.01       70.45     14.26 o 
  10   7  10       40.12       44.76     13.84 o 
  -4   8  10       70.26       38.07     18.77 o 
  -3   8  10       81.55       79.19     19.65 o 
  -2   8  10       63.55       79.92     15.12 o 
  -1   8  10        4.24        2.19     11.12 o 
   0   8  10       30.70        7.95     13.30 o 
   1   8  10       51.55       50.21      9.05 o 
   2   8  10      120.00      102.97     12.63 o 
   3   8  10      469.55      479.78     19.93 o 
   4   8  10      494.87      494.85     20.23 o 
   5   8  10      140.55      141.82     16.48 o 
   6   8  10       46.25       40.98      9.02 o 
   7   8  10        8.58        7.59      7.34 o 
   8   8  10        0.02       -1.04      6.53 o 
   9   8  10       54.26       60.69     14.27 o 
  -2   9  10       83.11       88.43     16.19 o 
  -1   9  10       54.76       70.17     15.38 o 
   0   9  10       10.08       13.52      8.11 o 
   1   9  10        2.07        4.21      7.02 o 
   2   9  10        8.54        1.35      6.54 o 
   3   9  10       27.30       40.52      9.71 o 
   4   9  10      309.65      322.39     35.97 o 
   5   9  10      233.61      231.51     18.74 o 
   6   9  10      203.08      213.07     17.02 o 
   7   9  10       24.53       19.35     10.06 o 
   8   9  10        8.89       16.14      8.41 o 
   9   9  10        1.83       -4.94      7.67 o 
  -1  10  10       30.87       21.17     17.94 o 
   0  10  10       48.02       54.28     14.24 o 
   1  10  10       23.25       38.17     12.17 o 
   2  10  10        4.76        1.91      9.14 o 
   3  10  10       12.90       22.98     11.22 o 
   4  10  10       29.29       35.29     11.42 o 
   5  10  10       19.80       39.12     11.39 o 
   6  10  10       77.21       68.75     13.57 o 
   7  10  10       93.76      104.41     16.28 o 
   8  10  10       22.38       28.98     11.53 o 
   1  11  10       27.54       21.23     12.48 o 
   2  11  10       12.28       24.77     12.01 o 
   3  11  10        1.21       10.60     10.43 o 
   4  11  10       10.86        2.73      8.92 o 
   5  11  10       74.57       79.92     33.14 o 
   6  11  10       17.99       11.01     10.07 o 
   7  11  10        5.11       11.03      9.26 o 
  -5 -10  11       23.19       10.55     12.89 o 
  -4 -10  11       14.91       19.70     13.22 o 
  -3 -10  11        9.03       21.18     13.24 o 
  -2 -10  11       10.91       19.69     13.42 o 
  -7  -9  11       47.74       70.63     23.76 o 
  -6  -9  11       54.13       54.57     22.52 o 
  -5  -9  11       20.43       -5.87     10.19 o 
  -4  -9  11       28.41       19.70     12.33 o 
  -3  -9  11       17.60        5.02     11.79 o 
  -2  -9  11        6.79       10.91     11.88 o 
  -1  -9  11       10.33       12.96     12.03 o 
   0  -9  11       60.75       29.02     20.77 o 
   1  -9  11       14.84       22.40     18.97 o 
  -8  -8  11        3.05       17.58     17.18 o 
  -7  -8  11        5.98       -4.58     11.84 o 
  -6  -8  11       92.04      150.94     19.94 o 
  -5  -8  11      271.50      263.96     34.20 o 
  -4  -8  11      125.84      125.02     18.14 o 
  -3  -8  11       88.04       99.58     16.33 o 
  -2  -8  11       24.01       22.06     11.26 o 
  -1  -8  11       36.77       48.84     13.40 o 
   0  -8  11       33.05        7.85     17.34 o 
   1  -8  11       16.29       37.35     19.73 o 
   2  -8  11        6.19       -0.48     11.92 o 
  -9  -7  11       25.91       34.52     20.37 o 
  -8  -7  11        0.58       -4.62     14.59 o 
  -7  -7  11       18.60       31.21     16.46 o 
  -6  -7  11       13.94        2.14      9.56 o 
  -5  -7  11      158.07      170.76     19.47 o 
  -4  -7  11      469.01      441.26     35.00 o 
  -3  -7  11      981.41      955.88     41.02 o 
  -2  -7  11      122.44      126.29     17.22 o 
  -1  -7  11       22.26       22.96     10.57 o 
   0  -7  11       11.39        8.95      9.99 o 
   1  -7  11        3.73       -4.78     12.92 o 
   2  -7  11       19.49       25.35     16.42 o 
   3  -7  11       46.58       38.19     18.14 o 
   4  -7  11       93.01      121.10     26.19 o 
  -9  -6  11       39.58       41.06     20.73 o 
  -8  -6  11      119.42       95.11     24.20 o 
  -7  -6  11        6.36       -0.28     12.48 o 
  -6  -6  11       27.84       26.59     15.35 o 
  -5  -6  11      128.93      146.19     16.80 o 
  -4  -6  11      178.86      206.88     36.05 o 
  -3  -6  11      381.76      346.43     28.94 o 
  -2  -6  11      604.44      636.25     27.66 o 
  -1  -6  11      338.52      366.79     21.29 o 
   0  -6  11      131.53      116.89     15.65 o 
   1  -6  11        4.19        7.03      8.92 o 
   2  -6  11       99.54      104.48     23.44 o 
   3  -6  11        9.12      -14.89      9.93 o 
   4  -6  11       76.18       92.60     24.28 o 
   5  -6  11       85.77       59.27     20.49 o 
  -9  -5  11       47.32       31.09     18.54 o 
  -8  -5  11      141.52      132.22     26.87 o 
  -7  -5  11      189.43      115.36     23.76 o 
  -6  -5  11       91.70       70.91     19.77 o 
  -5  -5  11       10.60        2.87     11.44 o 
  -4  -5  11      272.07      265.39     20.03 o 
  -3  -5  11       94.02      142.03     15.31 o 
  -2  -5  11      169.30      166.66     16.42 o 
  -1  -5  11      844.94      926.22     44.76 o 
   0  -5  11      471.28      466.30     33.88 o 
   1  -5  11      340.67      352.77     36.71 o 
   2  -5  11       15.42       16.82     14.15 o 
   3  -5  11       17.96       28.90     15.15 o 
   4  -5  11        2.45        0.76     11.84 o 
   5  -5  11       90.19       76.77     22.24 o 
   6  -5  11       48.29       36.95     18.06 o 
  -9  -4  11       59.29       71.31     22.68 o 
  -8  -4  11      135.15      148.36     27.31 o 
  -7  -4  11       78.48       85.64     21.31 o 
  -6  -4  11       87.45       89.99     16.50 o 
  -5  -4  11      255.02      307.50     14.07 o 
  -4  -4  11       36.89       53.67     10.45 o 
  -3  -4  11       88.87      112.95     13.10 o 
  -2  -4  11      519.42      479.61     21.23 o 
  -1  -4  11      590.42      497.68     30.12 o 
   0  -4  11      674.84      594.80     25.57 o 
   1  -4  11      650.66      598.16     21.20 o 
   2  -4  11     1027.52     1003.19     23.77 o 
   3  -4  11       16.43        5.70     13.35 o 
   4  -4  11       38.04       36.19     10.75 o 
   5  -4  11        0.62       -6.22      7.55 o 
   6  -4  11       29.43       28.08     11.16 o 
   7  -4  11       38.03       38.59     13.30 o 
  -9  -3  11       31.09       20.81     11.61 o 
  -8  -3  11      105.72      109.27     16.90 o 
  -7  -3  11      297.13      296.87     29.48 o 
  -6  -3  11      772.21      841.43     30.12 o 
  -5  -3  11      670.37      655.99     35.80 o 
  -4  -3  11      693.52      640.21     20.10 o 
  -3  -3  11       98.62      104.42      8.47 o 
  -2  -3  11        1.16        5.59      4.13 o 
  -1  -3  11      407.78      399.92     12.72 o 
   1  -3  11      678.50      686.63     17.54 o 
   2  -3  11      434.57      436.87     23.21 o 
   3  -3  11      492.24      513.68     22.77 o 
   4  -3  11       34.82       23.21      9.25 o 
   5  -3  11        6.37        6.98      8.80 o 
   6  -3  11        3.06        5.49      9.29 o 
   7  -3  11       40.59       35.06     12.51 o 
  -9  -2  11       24.42       15.72     11.28 o 
  -8  -2  11       33.99       49.23     13.29 o 
  -7  -2  11      147.49      187.12     18.84 o 
  -6  -2  11      800.19      839.37     50.78 o 
  -5  -2  11      950.27      777.58    181.05 o 
  -4  -2  11      832.65      770.85     18.04 o 
  -3  -2  11      915.95      918.56     19.82 o 
  -2  -2  11      228.35      225.57     18.09 o 
  -1  -2  11       23.16       21.06      5.09 o 
   0  -2  11      525.94      553.81     14.98 o 
   1  -2  11     2360.39     2337.84     37.22 o 
   2  -2  11      830.78      826.34     19.46 o 
   3  -2  11      362.10      349.31     50.56 o 
   4  -2  11     1041.28     1039.62     48.95 o 
   5  -2  11      291.63      285.22     25.05 o 
   6  -2  11       28.46       35.39     11.08 o 
   7  -2  11        1.83        9.30      8.63 o 
   8  -2  11       29.95       34.53     15.21 o 
  -9  -1  11       14.25       15.11     15.31 o 
  -8  -1  11        5.36        7.72      9.36 o 
  -7  -1  11       32.23       44.29     11.41 o 
  -6  -1  11      122.50       96.31     13.85 o 
  -5  -1  11      473.16      501.37     23.17 o 
  -4  -1  11      370.76      350.16     47.61 o 
  -2  -1  11      744.69      759.52     17.48 o 
  -1  -1  11      108.07       86.86      7.84 o 
   0  -1  11      260.12      308.96     11.36 o 
   1  -1  11      182.05      178.92      9.38 o 
   2  -1  11     1165.62     1121.95     27.82 o 
   3  -1  11     1119.73     1137.37     22.60 o 
   4  -1  11      527.99      509.78     71.67 o 
   5  -1  11      466.25      478.18     33.32 o 
   6  -1  11       90.46       67.09     12.38 o 
   7  -1  11       74.70       91.73     15.00 o 
   8  -1  11        5.73        7.70      9.39 o 
  -9   0  11       53.17       45.48     19.25 o 
  -8   0  11       88.86      110.67     38.57 o 
  -7   0  11        0.54        2.50      8.79 o 
  -6   0  11        2.86        3.89      7.73 o 
  -5   0  11      374.23      486.60     23.09 o 
  -4   0  11      601.93      568.45     23.63 o 
  -3   0  11      265.47      249.36     16.46 o 
  -2   0  11     1110.98     1052.73     19.61 o 
  -1   0  11     2221.01     2202.71     33.40 o 
   0   0  11      595.86      618.52     15.68 o 
   1   0  11        9.19       15.53      5.78 o 
   2   0  11       60.21       55.95      6.37 o 
   3   0  11     1034.40      987.04     20.67 o 
   4   0  11      279.95      294.46     17.16 o 
   5   0  11      760.78      820.50     32.97 o 
   6   0  11      470.53      413.64     31.81 o 
   7   0  11       15.99       10.37      9.13 o 
   8   0  11       41.37       36.68     11.77 o 
   9   0  11        6.31       10.28      9.89 o 
  -8   1  11       98.78      116.63     25.31 o 
  -7   1  11       67.21       76.63     14.20 o 
  -6   1  11       40.27       36.69     16.16 o 
  -5   1  11        1.82       -1.98      7.10 o 
  -4   1  11      281.82      299.78     21.51 o 
  -3   1  11      775.30      767.08     55.67 o 
  -2   1  11      839.24      794.89     15.17 o 
  -1   1  11     6088.38     6091.58     72.96 o 
   0   1  11    10306.74    10445.36    116.48 o 
   1   1  11      137.43      150.45      9.54 o 
   2   1  11      214.81      222.09      9.92 o 
   3   1  11      237.81      192.37     10.15 o 
   4   1  11      613.91      581.31     15.58 o 
   5   1  11      722.06      821.86     29.92 o 
   6   1  11      696.91      634.05     27.64 o 
   7   1  11      467.92      430.86     33.40 o 
   8   1  11        5.49       10.16     11.92 o 
   9   1  11       74.75       83.95     21.09 o 
  -8   2  11       78.00       77.01     23.20 o 
  -7   2  11      127.35      151.44     18.91 o 
  -6   2  11        9.80       11.04      8.53 o 
  -5   2  11       24.25       21.91      9.24 o 
  -4   2  11       73.31      104.80     14.00 o 
  -3   2  11      549.96      540.02     23.04 o 
  -2   2  11     3811.77     3736.26     49.10 o 
  -1   2  11      677.78      709.35     16.32 o 
   0   2  11      756.35      728.44     17.25 o 
   1   2  11      885.12      796.01     18.43 o 
   2   2  11      779.16      738.93     17.98 o 
   3   2  11     1100.14     1049.46     39.59 o 
   4   2  11      545.68      493.27     15.13 o 
   5   2  11      575.50      526.55     15.74 o 
   6   2  11      109.67       77.82     12.30 o 
   7   2  11      885.84      875.07     66.67 o 
   8   2  11      229.91      213.70     21.65 o 
   9   2  11       76.01       68.49     16.18 o 
  10   2  11       42.66       55.77     14.97 o 
  -7   3  11      188.18      153.94     28.30 o 
  -6   3  11      219.90      253.88     23.14 o 
  -5   3  11       96.02       89.19     14.20 o 
  -4   3  11      153.67      133.08     16.06 o 
  -3   3  11        6.96       21.04      8.36 o 
  -2   3  11      974.84      910.95     29.07 o 
  -1   3  11     1654.14     1733.74     30.18 o 
   0   3  11      620.25      571.63     15.82 o 
   1   3  11     3296.82     3205.32     46.34 o 
   2   3  11     1077.21     1092.49     23.14 o 
   3   3  11      566.26      491.49     27.94 o 
   4   3  11      599.50      589.69     17.08 o 
   5   3  11      166.39      154.18     11.06 o 
   6   3  11        7.05       13.24      7.76 o 
   7   3  11       14.41       28.67     10.00 o 
   8   3  11      387.76      401.49     42.01 o 
   9   3  11       50.08       36.58     12.12 o 
  10   3  11       54.04       71.09     15.77 o 
  -7   4  11       48.69       66.49     24.04 o 
  -6   4  11      225.75      226.86     22.48 o 
  -5   4  11      339.50      391.94     30.87 o 
  -4   4  11      282.39      306.38     23.81 o 
  -3   4  11       25.96       26.69      9.85 o 
  -2   4  11       68.64       78.20      8.35 o 
  -1   4  11      627.47      620.51     17.70 o 
   0   4  11      680.98      666.74     24.69 o 
   1   4  11     3682.42     3423.18     49.93 o 
   2   4  11     2060.86     2108.23     36.02 o 
   3   4  11      271.96      231.84     12.65 o 
   5   4  11     1477.91     1363.58     42.02 o 
   6   4  11      323.66      324.40     18.22 o 
   7   4  11       28.85       14.34      8.43 o 
   8   4  11      123.93      107.19     15.91 o 
   9   4  11       99.26      103.75     16.79 o 
  10   4  11       31.02       34.53     12.80 o 
  -6   5  11       89.42       97.90     24.63 o 
  -5   5  11      291.35      268.51     24.41 o 
  -4   5  11      530.38      538.82     31.49 o 
  -3   5  11      128.86      161.35     17.84 o 
  -2   5  11      402.77      447.48     23.47 o 
  -1   5  11       93.77       96.77      9.87 o 
   0   5  11      105.88       91.89      9.38 o 
   1   5  11       96.01      113.55     10.03 o 
   2   5  11     1119.35     1091.06     39.72 o 
   3   5  11     3345.42     3319.74     51.34 o 
   4   5  11      267.93      297.45     16.98 o 
   5   5  11      176.97      184.16     17.07 o 
   6   5  11        9.72        3.07      5.24 o 
   7   5  11        5.02       13.38      8.36 o 
   8   5  11       23.98        5.72     16.66 o 
   9   5  11       91.81      113.00     17.24 o 
  10   5  11       61.81       80.05     17.10 o 
  -5   6  11       71.22       64.30     22.28 o 
  -4   6  11      286.54      318.29     26.01 o 
  -3   6  11      397.31      404.27     33.40 o 
  -2   6  11      221.90      227.43     21.06 o 
  -1   6  11      170.88      161.37     13.09 o 
   0   6  11       26.34       39.82      7.75 o 
   1   6  11      105.05      115.86     11.14 o 
   2   6  11      306.58      309.75     19.02 o 
   3   6  11     1582.24     1630.63     34.08 o 
   4   6  11     1512.95     1612.43     33.93 o 
   5   6  11      454.25      410.86     17.01 o 
   6   6  11      391.06      381.14     32.77 o 
   7   6  11       44.05       26.66      8.74 o 
   8   6  11       15.61       17.17     10.12 o 
   9   6  11        3.04       27.60     11.34 o 
  10   6  11       23.62       31.41     14.47 o 
  -4   7  11       25.52       16.69     11.11 o 
  -3   7  11      120.64      105.72     19.61 o 
  -2   7  11      134.44      152.93     18.68 o 
  -1   7  11      305.80      344.07     18.16 o 
   0   7  11      290.70      312.17     17.37 o 
   1   7  11        2.28       14.16      6.94 o 
   2   7  11      136.13      174.20     13.86 o 
   3   7  11       65.78       71.66     19.21 o 
   4   7  11      228.62      236.15     16.13 o 
   5   7  11      375.91      323.47     18.80 o 
   6   7  11      806.30      783.64     24.85 o 
   7   7  11      292.81      298.65     17.55 o 
   8   7  11        6.81       -4.33     10.87 o 
   9   7  11        0.08       -1.59      8.70 o 
  10   7  11        0.07        0.28      9.49 o 
  -3   8  11       24.09       43.18     13.82 o 
  -2   8  11      154.61      190.89     21.84 o 
  -1   8  11      155.61      183.00     39.22 o 
   0   8  11      189.67      195.56     15.94 o 
   1   8  11      293.72      279.34     18.19 o 
   2   8  11       37.56       14.15      7.36 o 
   3   8  11        0.86       -4.62      5.95 o 
   4   8  11      164.16      157.01     14.40 o 
   5   8  11      185.07      171.93     14.95 o 
   6   8  11      119.09      110.49     14.14 o 
   7   8  11      119.72      134.26     13.67 o 
   8   8  11      169.00      208.49     17.09 o 
   9   8  11       27.74       35.23     12.20 o 
  -2   9  11       20.11        6.72     22.78 o 
  -1   9  11      112.37      109.83     17.80 o 
   0   9  11      137.68      103.92     28.40 o 
   1   9  11       95.87       91.90     13.99 o 
   2   9  11      121.00      125.98     22.78 o 
   3   9  11       96.14       97.17     12.42 o 
   4   9  11        9.32       20.90      8.35 o 
   5   9  11       18.48       26.51      8.45 o 
   6   9  11       73.61       99.60     15.31 o 
   7   9  11       45.36       42.05      9.87 o 
   8   9  11       76.38       77.91     12.31 o 
   9   9  11       49.15       66.66     15.48 o 
   0  10  11       31.06       25.31     12.45 o 
   1  10  11      118.32       95.99     15.68 o 
   2  10  11       65.01       69.41     11.42 o 
   3  10  11       31.70       24.19      8.85 o 
   4  10  11       30.81       31.27      9.19 o 
   5  10  11       24.06       22.75      8.99 o 
   6  10  11        0.42        4.43      7.04 o 
   7  10  11       26.42       37.53     11.38 o 
   8  10  11       39.51       45.47     17.14 o 
   2  11  11       61.32       76.81     19.91 o 
   3  11  11       60.96       58.09     14.20 o 
   4  11  11       53.60       37.27     12.26 o 
   5  11  11        7.81       21.73     10.95 o 
   6  11  11        3.46        4.80      9.09 o 
  -4 -10  12       56.00       47.89     16.66 o 
  -3 -10  12       13.70       26.85     20.29 o 
  -7  -9  12        0.33       -7.69     15.47 o 
  -6  -9  12        9.00       -5.18     30.23 o 
  -5  -9  12        0.31      -11.60     16.10 o 
  -4  -9  12       16.16       15.94     12.75 o 
  -3  -9  12       47.18       50.08     15.72 o 
  -2  -9  12       69.39       70.78     16.26 o 
  -1  -9  12       34.85       37.53     14.90 o 
   0  -9  12        0.03        6.30     17.18 o 
  -8  -8  12       35.37       53.65     22.48 o 
  -7  -8  12       34.84       26.91     18.10 o 
  -6  -8  12        2.15        1.78     13.51 o 
  -5  -8  12       41.88       40.48     13.22 o 
  -4  -8  12       25.88        1.28     15.75 o 
  -3  -8  12       14.63        9.13     20.63 o 
  -2  -8  12       35.56       22.26     11.69 o 
  -1  -8  12      221.29      213.90     22.74 o 
   0  -8  12       43.04       57.84     21.96 o 
   1  -8  12        2.93       -0.08     14.55 o 
   2  -8  12        0.35        3.31     12.72 o 
  -8  -7  12       51.28       33.12     17.74 o 
  -7  -7  12       17.90       26.67     18.10 o 
  -6  -7  12      102.90       93.51     24.75 o 
  -5  -7  12       38.02       40.49     12.25 o 
  -4  -7  12        2.02       -6.66      8.53 o 
  -3  -7  12      226.31      251.37     33.28 o 
  -2  -7  12      151.16      146.89     27.38 o 
  -1  -7  12       38.68       58.61     13.60 o 
   0  -7  12      129.62      112.17     24.83 o 
   1  -7  12       64.19       62.50     22.56 o 
   2  -7  12       43.66       13.51     15.94 o 
   3  -7  12       16.37       22.12     15.19 o 
  -9  -6  12        7.46       -6.70     15.27 o 
  -8  -6  12      104.47       61.71     20.97 o 
  -7  -6  12      132.17       98.06     24.00 o 
  -6  -6  12       60.63       79.44     21.56 o 
  -5  -6  12       32.86       43.79     11.53 o 
  -4  -6  12      159.08      138.92     16.94 o 
  -3  -6  12        4.12       15.68      9.16 o 
  -2  -6  12      213.77      241.00     30.18 o 
  -1  -6  12       92.02       95.75     22.24 o 
   0  -6  12      134.83      157.65     26.63 o 
   1  -6  12      192.15      203.25     31.09 o 
   2  -6  12      134.32      122.85     26.43 o 
   3  -6  12      119.97      136.01     26.95 o 
   4  -6  12       21.77        9.85     14.19 o 
   5  -6  12        8.78       16.86     16.54 o 
  -9  -5  12        1.97       19.25     18.38 o 
  -8  -5  12        9.51       26.19     16.70 o 
  -7  -5  12      155.27      140.35     27.23 o 
  -6  -5  12      325.41      308.73     35.84 o 
  -5  -5  12      231.62      236.29     32.39 o 
  -4  -5  12       24.32        7.41      7.87 o 
  -3  -5  12      128.66      147.57     16.27 o 
  -2  -5  12        6.77       14.23      8.04 o 
  -1  -5  12       70.75       72.87     12.17 o 
   0  -5  12      492.15      470.50     23.04 o 
   1  -5  12      415.76      452.34     22.82 o 
   2  -5  12      173.59      163.15     26.79 o 
   3  -5  12       29.52       33.84     16.62 o 
   4  -5  12      223.27      183.36     30.21 o 
   5  -5  12        0.41       -1.55     12.24 o 
   6  -5  12        0.01       20.93     16.58 o 
  -9  -4  12        5.90        3.15     16.14 o 
  -8  -4  12        5.52       15.51     15.59 o 
  -7  -4  12       37.16       31.93     15.86 o 
  -6  -4  12       98.99       77.93     20.53 o 
  -5  -4  12      855.47      885.44     48.27 o 
  -4  -4  12     1375.03     1491.78     38.89 o 
  -3  -4  12      483.85      473.87     21.59 o 
  -2  -4  12      106.23       83.25     11.57 o 
  -1  -4  12        2.89        2.96      6.55 o 
   0  -4  12        2.42        6.62      6.58 o 
   1  -4  12       26.89       56.19     10.40 o 
   2  -4  12     1017.28     1004.24     31.17 o 
   3  -4  12      183.67      200.67     18.25 o 
   4  -4  12      131.85      114.48     23.72 o 
   5  -4  12       50.22       61.27     12.78 o 
   6  -4  12        1.64       11.32     10.50 o 
  -9  -3  12       51.60       29.61     12.09 o 
  -8  -3  12       34.93       47.35     19.55 o 
  -7  -3  12       16.10       13.41      9.15 o 
  -6  -3  12       25.67       45.37     10.63 o 
  -5  -3  12      180.85      145.89     14.65 o 
  -4  -3  12      648.68      685.84     19.28 o 
  -3  -3  12      805.55      821.00     28.69 o 
  -2  -3  12     1495.64     1409.03     26.31 o 
  -1  -3  12     1076.93     1017.10     43.08 o 
   0  -3  12      104.44      105.81     14.15 o 
   1  -3  12       27.38       28.69      5.65 o 
   2  -3  12      178.77      189.05     10.81 o 
   3  -3  12      861.99      831.56     29.47 o 
   4  -3  12      180.78      187.42     18.50 o 
   5  -3  12      381.20      397.18     41.14 o 
   6  -3  12      151.75      145.13     18.84 o 
   7  -3  12       12.28        0.78      8.57 o 
  -9  -2  12       34.03       20.95     11.90 o 
  -8  -2  12      105.39       92.85     15.45 o 
  -7  -2  12      175.41      188.66     19.35 o 
  -6  -2  12        2.41       -1.66      6.90 o 
  -5  -2  12      281.69      263.59     20.31 o 
  -4  -2  12      860.09      770.03     26.46 o 
  -3  -2  12      559.42      662.24     17.20 o 
  -2  -2  12     1679.27     1683.05     29.33 o 
  -1  -2  12     4371.19     4464.43     58.66 o 
   0  -2  12     1574.56     1608.47     28.76 o 
   1  -2  12       39.32       61.63      6.97 o 
   2  -2  12      169.62      229.04     13.28 o 
   3  -2  12      102.46       70.66     10.97 o 
   4  -2  12      160.70      178.52     40.76 o 
   5  -2  12      177.97      187.27     27.54 o 
   6  -2  12      394.85      436.88     69.92 o 
   7  -2  12       80.35       68.07     23.70 o 
   8  -2  12       12.06       14.15     13.97 o 
  -9  -1  12       92.38       98.98     23.32 o 
  -8  -1  12      110.94      105.34     30.49 o 
  -7  -1  12      209.38      208.24     20.55 o 
  -6  -1  12      208.25      222.49     20.33 o 
  -5  -1  12      188.65      195.82     17.97 o 
  -4  -1  12        3.52       12.45      7.14 o 
  -3  -1  12     1785.65     1791.55     34.50 o 
  -2  -1  12     2408.58     2483.29     37.38 o 
  -1  -1  12     1506.53     1493.60     27.03 o 
   0  -1  12     1548.19     1537.45     27.67 o 
   1  -1  12     1226.29     1173.17     23.75 o 
   3  -1  12       63.14       86.04      7.74 o 
   4  -1  12      355.20      346.54     19.50 o 
   5  -1  12      227.97      194.39     18.81 o 
   6  -1  12      134.06       98.62     20.85 o 
   8  -1  12       35.05       34.26     21.45 o 
  -9   0  12       48.38       38.43     17.78 o 
  -8   0  12      162.90      163.79     20.00 o 
  -7   0  12      309.65      334.68     26.11 o 
  -6   0  12      447.82      451.91     24.41 o 
  -5   0  12      153.46      163.70     17.19 o 
  -4   0  12      321.58      314.90     32.41 o 
  -3   0  12       21.47       31.20      8.39 o 
  -2   0  12      857.08      779.97     19.84 o 
  -1   0  12     1117.24      994.92     20.77 o 
   0   0  12     2485.87     2523.71     38.30 o 
   2   0  12     1189.95     1183.32     24.08 o 
   3   0  12      219.56      180.01     10.21 o 
   4   0  12      128.71      136.49     14.45 o 
   5   0  12      152.13      144.29     17.92 o 
   6   0  12       37.73       20.19      9.51 o 
   7   0  12      169.36      134.09     23.68 o 
   8   0  12      107.42       98.50     22.92 o 
   9   0  12       31.72       31.21     16.82 o 
  -8   1  12       57.61       63.94     19.33 o 
  -7   1  12      155.02      133.01     18.12 o 
  -6   1  12      423.30      396.04     37.09 o 
  -5   1  12      784.43      681.56     30.19 o 
  -4   1  12       19.96       12.59     12.46 o 
  -3   1  12       76.44      116.97     18.36 o 
  -2   1  12        6.35       -0.97      4.31 o 
  -1   1  12      307.12      299.47     12.16 o 
   0   1  12     2238.06     2167.93     34.32 o 
   1   1  12     5180.74     5298.14     67.10 o 
   2   1  12     2020.85     2012.22     37.49 o 
   3   1  12      887.38      899.10     20.60 o 
   4   1  12     1496.01     1456.40     27.52 o 
   5   1  12      208.28      206.32     18.15 o 
   6   1  12       42.80       43.00     11.13 o 
   7   1  12      115.80      108.95     16.02 o 
   8   1  12       61.17       59.90     14.15 o 
   9   1  12      110.37      127.55     19.87 o 
  -8   2  12        5.69       10.72     14.87 o 
  -7   2  12      115.15      107.85     18.08 o 
  -6   2  12       58.25       46.06     12.65 o 
  -5   2  12      506.32      498.05     25.35 o 
  -4   2  12      526.66      580.71     26.07 o 
  -3   2  12      665.78      697.75     27.12 o 
  -2   2  12      565.26      540.61     22.30 o 
  -1   2  12        6.75       13.03      4.11 o 
   0   2  12      573.89      565.13     15.56 o 
   1   2  12      667.72      717.31     18.17 o 
   2   2  12     2776.39     2565.25     39.88 o 
   3   2  12     3197.30     3267.06     47.78 o 
   4   2  12      757.07      735.76     29.53 o 
   5   2  12      179.18      178.58     16.85 o 
   6   2  12      294.33      314.61     21.23 o 
   7   2  12       13.17       39.89     10.93 o 
   8   2  12       32.13       18.62     10.59 o 
   9   2  12       87.05       94.29     16.75 o 
  -7   3  12       33.91       39.22     17.50 o 
  -6   3  12      113.41      125.63     19.93 o 
  -5   3  12      152.73      177.90     23.86 o 
  -4   3  12      632.79      657.60     28.26 o 
  -3   3  12     1622.26     1582.05     48.17 o 
  -2   3  12      529.30      506.72     22.61 o 
  -1   3  12       17.34       26.88      7.98 o 
   0   3  12       23.11       10.84      6.98 o 
   1   3  12      565.82      557.42     16.47 o 
   2   3  12      462.05      356.15     13.72 o 
   4   3  12     1007.86      938.82     23.12 o 
   5   3  12      724.01      755.18     20.60 o 
   6   3  12       94.14       97.01     13.76 o 
   7   3  12      108.53      104.68     15.63 o 
   8   3  12        0.09       -4.52     12.64 o 
   9   3  12        0.21       -3.50     14.33 o 
  10   3  12       44.18       50.49     14.44 o 
  -7   4  12        9.71       13.15     17.22 o 
  -6   4  12       21.40       30.52     12.21 o 
  -5   4  12       67.25       73.52     14.56 o 
  -4   4  12      248.05      254.46     33.90 o 
  -3   4  12      682.09      700.95     29.31 o 
  -2   4  12     1134.15     1078.36     34.77 o 
  -1   4  12      907.36      922.18     22.25 o 
   0   4  12      677.03      699.30     23.43 o 
   1   4  12       71.26       52.75      7.24 o 
   2   4  12      158.19      138.79     10.58 o 
   3   4  12       14.09       20.43      5.63 o 
   4   4  12       86.89      109.00     20.83 o 
   5   4  12     1546.48     1648.67     38.86 o 
   6   4  12      380.78      393.79     16.38 o 
   7   4  12      145.07      184.10     19.01 o 
   8   4  12       23.73       18.01      9.94 o 
   9   4  12        4.04       14.32     11.28 o 
  10   4  12        0.03        4.86      9.72 o 
  -6   5  12        1.26       11.52     16.26 o 
  -5   5  12        3.49       18.78     11.33 o 
  -4   5  12       34.26       26.85     11.09 o 
  -3   5  12      223.20      212.35     23.82 o 
  -2   5  12      442.42      440.53     23.46 o 
  -1   5  12      422.42      445.27     16.72 o 
   0   5  12      249.78      284.60     14.75 o 
   1   5  12      490.18      501.77     17.39 o 
   2   5  12      153.39      109.06     10.15 o 
   3   5  12        1.80        5.20      5.55 o 
   4   5  12       56.66       58.75      8.37 o 
   5   5  12      440.05      433.53     22.28 o 
   6   5  12      220.17      215.82     14.98 o 
   7   5  12      217.35      214.49     20.69 o 
   8   5  12      277.47      300.55     25.92 o 
   9   5  12       28.12       25.30     11.60 o 
  10   5  12        0.38        5.74     10.14 o 
  -5   6  12        0.87        1.38     10.10 o 
  -4   6  12       10.81       19.00     12.50 o 
  -3   6  12       59.62       30.56     21.41 o 
  -2   6  12      147.83      168.47     44.07 o 
  -1   6  12      615.03      622.42     20.98 o 
   0   6  12      228.09      251.21     15.10 o 
   1   6  12      439.01      433.92     22.46 o 
   2   6  12     1079.85     1068.94     27.05 o 
   3   6  12      203.67      246.59     15.71 o 
   4   6  12      131.68      100.77     10.80 o 
   5   6  12       34.58       22.30      7.03 o 
   6   6  12      221.02      236.37     20.87 o 
   7   6  12       96.47       98.31     11.46 o 
   8   6  12      145.35      187.29     28.74 o 
   9   6  12      113.90      151.34     19.73 o 
  10   6  12       12.27       12.10     11.33 o 
  -4   7  12        9.36       23.15     11.03 o 
  -3   7  12       19.62       24.09     14.13 o 
  -2   7  12        4.82        3.70      9.43 o 
  -1   7  12       91.31       97.35     15.58 o 
   0   7  12      520.70      523.49     20.41 o 
   1   7  12     1014.88      977.55     34.27 o 
   2   7  12      291.79      305.49     16.59 o 
   3   7  12      219.85      243.49     19.11 o 
   4   7  12        4.87        7.26      6.49 o 
   5   7  12       15.30       18.47      7.39 o 
   6   7  12      114.64      129.22     13.05 o 
   7   7  12      182.36      203.29     20.72 o 
   8   7  12      105.95       87.94     15.43 o 
   9   7  12       45.82       44.57     13.88 o 
  10   7  12       56.95       77.34     16.59 o 
  -3   8  12       22.68       20.68     12.19 o 
  -2   8  12        0.16       -4.98      9.12 o 
  -1   8  12        0.34       -0.44      9.03 o 
   0   8  12       38.19       42.90      9.26 o 
   1   8  12      111.80      134.67     13.63 o 
   2   8  12      178.60      201.47     16.01 o 
   3   8  12      274.65      283.95     18.50 o 
   4   8  12      114.40      120.80     15.83 o 
   5   8  12       59.00       43.13      9.31 o 
   6   8  12       19.95       13.66      7.80 o 
   7   8  12        0.90       -9.07      6.05 o 
   8   8  12       63.35       38.55     24.98 o 
   9   8  12       39.14       26.63     29.46 o 
  -2   9  12       25.67       35.91     14.29 o 
  -1   9  12        2.73       -4.72      9.58 o 
   0   9  12        3.90       11.39      8.60 o 
   1   9  12       39.40       20.30      9.62 o 
   2   9  12       63.32       70.07     11.41 o 
   3   9  12      154.41      150.37     14.81 o 
   4   9  12      259.77      272.80     19.14 o 
   5   9  12       72.22       59.34     15.26 o 
   6   9  12       14.83       19.11      9.85 o 
   7   9  12       21.41       20.36     12.55 o 
   8   9  12        0.85        7.25      7.60 o 
   9   9  12        3.93        8.96     10.81 o 
   0  10  12        7.17       22.85     12.15 o 
   1  10  12        1.95        1.69      7.98 o 
   2  10  12       45.79       46.19     10.68 o 
   3  10  12       27.34       32.88      9.52 o 
   4  10  12       70.15       67.55     12.43 o 
   5  10  12      142.85      151.78     15.42 o 
   6  10  12      105.32      110.87     13.91 o 
   7  10  12       12.72        1.95      7.52 o 
   8  10  12        0.64       -0.68     10.25 o 
   2  11  12        1.11       -2.32      9.95 o 
   3  11  12       13.48        3.06      9.69 o 
   4  11  12       55.38       58.08     17.40 o 
   5  11  12       34.27       12.18     14.83 o 
   6  11  12       47.30       54.60     12.81 o 
  -6  -9  13       11.32       13.03     15.94 o 
  -5  -9  13       32.90       42.83     14.15 o 
  -4  -9  13       20.14        0.12     17.62 o 
  -3  -9  13        2.25        1.87     17.38 o 
  -2  -9  13        2.36       -3.59     16.26 o 
  -1  -9  13       16.65       24.36     19.73 o 
   0  -9  13        5.76       18.66     19.85 o 
  -7  -8  13       48.49       27.82     17.70 o 
  -6  -8  13       65.75       66.53     22.00 o 
  -5  -8  13       22.15       18.21     13.67 o 
  -4  -8  13       49.77       50.79     14.29 o 
  -3  -8  13       52.20       49.35     21.45 o 
  -2  -8  13       53.47       39.62     20.25 o 
  -1  -8  13       32.37       26.99     18.38 o 
   0  -8  13       80.78       70.24     24.71 o 
   1  -8  13       26.71       -4.15     15.35 o 
   2  -8  13       10.60        2.07     14.55 o 
  -8  -7  13        4.95       12.92     17.98 o 
  -7  -7  13        3.16       -0.08     12.32 o 
  -6  -7  13       87.00       80.76     22.76 o 
  -5  -7  13      169.55      190.40     20.94 o 
  -4  -7  13      161.09      205.81     29.36 o 
  -3  -7  13       64.97       64.78     14.14 o 
  -2  -7  13       26.78       52.59     24.87 o 
  -1  -7  13       48.72       35.64     11.65 o 
   0  -7  13        3.31       -7.31      9.36 o 
   1  -7  13       56.26       50.98     20.85 o 
   2  -7  13       27.47       33.80     19.21 o 
   3  -7  13       52.62       47.08     19.17 o 
  -8  -6  13        3.89        5.74     14.47 o 
  -7  -6  13        0.02      -14.71     12.16 o 
  -6  -6  13        8.23       19.33     15.75 o 
  -5  -6  13      114.35      133.60     16.87 o 
  -4  -6  13      233.11      237.11     31.83 o 
  -3  -6  13      591.57      565.05     54.95 o 
  -2  -6  13       49.59       53.51     13.00 o 
  -1  -6  13       26.67       16.82      9.28 o 
   0  -6  13       28.10       30.57     11.04 o 
   1  -6  13        1.47       -0.16     12.76 o 
   2  -6  13        8.68       21.45     16.74 o 
   3  -6  13       44.66       63.38     20.85 o 
   4  -6  13       65.82       71.63     22.16 o 
  -9  -5  13       24.55       31.57     19.61 o 
  -8  -5  13       81.40      116.87     26.87 o 
  -7  -5  13       20.96        4.07     13.75 o 
  -6  -5  13       21.78       29.54     16.10 o 
  -5  -5  13      115.18      110.10     22.76 o 
  -4  -5  13       69.27       58.25     15.67 o 
  -3  -5  13      348.25      376.74     21.83 o 
  -2  -5  13      621.69      591.78     25.85 o 
  -1  -5  13      682.41      688.45     28.47 o 
   0  -5  13      128.65      108.41     14.50 o 
   1  -5  13       26.13       34.38     19.13 o 
   2  -5  13       14.38       -2.31     13.35 o 
   3  -5  13       14.52        1.12     12.88 o 
   4  -5  13      119.78      112.61     25.59 o 
   5  -5  13       65.64       41.77     18.50 o 
  -9  -4  13       57.73       58.52     21.68 o 
  -8  -4  13       76.17       34.04     18.93 o 
  -7  -4  13       59.43       52.66     19.25 o 
  -6  -4  13       42.21       33.05     15.71 o 
  -5  -4  13        2.88        4.42     12.04 o 
  -4  -4  13       49.48       50.38     10.08 o 
  -3  -4  13      441.41      479.84     22.25 o 
  -2  -4  13      473.30      476.96     22.20 o 
  -1  -4  13      507.02      542.95     23.54 o 
   0  -4  13      603.08      518.27     23.31 o 
   1  -4  13      562.61      545.15     23.74 o 
   2  -4  13       17.39       29.06     16.14 o 
   3  -4  13       16.30       34.48     15.43 o 
   4  -4  13       69.96       85.34     20.89 o 
   5  -4  13      105.15       75.58     21.13 o 
   6  -4  13       53.98       48.95     18.97 o 
  -9  -3  13      125.70      102.61     17.21 o 
  -8  -3  13      240.43      237.37     34.96 o 
  -7  -3  13      162.43      151.13     17.63 o 
  -6  -3  13      129.26      169.67     17.45 o 
  -5  -3  13      174.76      178.78     16.90 o 
  -4  -3  13       22.21       21.20      8.03 o 
  -3  -3  13      117.39      134.86     10.12 o 
  -2  -3  13     1125.07     1063.44     24.35 o 
  -1  -3  13      788.55      798.33     19.81 o 
   1  -3  13      756.17      793.24     28.23 o 
   2  -3  13      496.47      490.90     22.80 o 
   3  -3  13       54.02       54.09     11.11 o 
   4  -3  13        7.42       12.06      8.73 o 
   5  -3  13       25.23        6.06     10.82 o 
   6  -3  13       13.25       15.51     14.55 o 
   7  -3  13       34.95       49.03     18.34 o 
  -9  -2  13       16.82        8.99     16.68 o 
  -8  -2  13      147.37      148.93     22.34 o 
  -7  -2  13      310.70      311.28     24.73 o 
  -6  -2  13      448.49      398.53     38.67 o 
  -5  -2  13      199.41      209.79     18.49 o 
  -4  -2  13       15.28       -0.47      6.79 o 
  -3  -2  13       24.86       17.84      5.52 o 
  -2  -2  13        0.19        3.05      4.45 o 
  -1  -2  13      925.62      914.75     21.43 o 
   0  -2  13     2188.98     2224.30     36.59 o 
   1  -2  13      195.63      195.96     11.03 o 
   2  -2  13      340.98      336.35     20.27 o 
   3  -2  13       87.43      116.98     13.96 o 
   4  -2  13      234.13      245.43     33.14 o 
   5  -2  13        3.80        9.25      8.24 o 
   6  -2  13       48.90       41.93     11.96 o 
   7  -2  13       12.14        9.17     11.64 o 
   8  -2  13       33.68       10.44     14.51 o 
  -9  -1  13        2.27       10.16     15.11 o 
  -8  -1  13       25.89       33.51     11.76 o 
  -7  -1  13      103.96       88.95     14.76 o 
  -6  -1  13      564.97      516.02     26.41 o 
  -5  -1  13     1296.78     1253.90     38.26 o 
  -4  -1  13     1753.43     1822.05     45.24 o 
  -3  -1  13      173.04      116.46     61.47 o 
  -2  -1  13       49.27       46.73      6.30 o 
  -1  -1  13       12.99        5.40      4.45 o 
   0  -1  13      228.35      242.22     11.60 o 
   1  -1  13      211.36      203.56     11.52 o 
   2  -1  13     1873.22     1760.10     50.21 o 
   3  -1  13      443.84      480.54     15.48 o 
   4  -1  13        2.92        0.57      6.63 o 
   5  -1  13       86.33       53.83     12.04 o 
   6  -1  13        1.87        8.84      9.07 o 
   7  -1  13       32.83       38.43     12.39 o 
   8  -1  13       14.76       42.77     17.54 o 
  -8   0  13        3.70       17.68     13.43 o 
  -7   0  13       43.46       47.45     22.48 o 
  -6   0  13      120.30      111.24     25.85 o 
  -5   0  13      408.10      409.18     50.15 o 
  -4   0  13     2399.82     2387.77     54.56 o 
  -3   0  13     1220.92     1223.22     34.92 o 
  -2   0  13      197.33      197.53      9.87 o 
  -1   0  13       58.81       36.92      5.79 o 
   0   0  13       10.14       16.84     11.07 o 
   1   0  13       43.70       35.38      7.33 o 
   2   0  13     1524.21     1504.80     28.52 o 
   3   0  13     3483.92     3207.60     47.76 o 
   4   0  13      800.34      885.44     30.49 o 
   5   0  13      153.21      171.92     17.49 o 
   6   0  13      223.21      241.54     21.59 o 
   7   0  13        1.19       -5.39     15.21 o 
   8   0  13        1.96       10.80     10.16 o 
   9   0  13        5.74        1.94      9.81 o 
  -8   1  13       19.59       22.36     16.22 o 
  -7   1  13        0.34       -5.76      8.49 o 
  -6   1  13      177.78      188.98     20.38 o 
  -5   1  13      250.91      321.55     41.75 o 
  -4   1  13      443.20      399.87     22.02 o 
  -3   1  13      533.25      500.74     23.09 o 
  -2   1  13     1370.55     1370.59     40.16 o 
  -1   1  13     2286.82     2352.80     36.58 o 
   0   1  13      148.98      163.86     10.36 o 
   1   1  13     1759.51     1605.97     29.55 o 
   2   1  13      225.67      255.57     12.05 o 
   3   1  13      105.24       95.69      8.65 o 
   4   1  13     1723.12     1655.96     30.84 o 
   5   1  13      921.35      961.57     53.08 o 
   6   1  13      584.60      493.82     25.40 o 
   7   1  13       64.17       83.51     14.22 o 
   8   1  13        1.39       -2.02      8.41 o 
   9   1  13        5.85       28.41     12.11 o 
  -8   2  13       65.61       79.01     22.56 o 
  -7   2  13       45.06       40.40     16.10 o 
  -6   2  13       24.03       22.36     10.11 o 
  -5   2  13      188.51      212.15     27.46 o 
  -4   2  13      226.65      217.32     20.29 o 
  -3   2  13      521.09      628.50     26.25 o 
  -2   2  13     1672.98     1639.90     42.03 o 
  -1   2  13      688.07      677.92     17.85 o 
   0   2  13     2653.04     2601.37     40.20 o 
   1   2  13      103.20       88.47      8.40 o 
   2   2  13       59.29      103.06      9.14 o 
   3   2  13       30.03       36.83      6.27 o 
   4   2  13      701.96      724.59     19.55 o 
   5   2  13      792.68      751.29     29.00 o 
   6   2  13      229.93      254.62     21.86 o 
   7   2  13      376.66      412.16     24.72 o 
   8   2  13       87.21       99.51     40.30 o 
   9   2  13        2.84       -4.84      8.17 o 
  -7   3  13       48.47       40.02     16.98 o 
  -6   3  13       63.41       65.29     14.24 o 
  -5   3  13       51.61       17.33      9.51 o 
  -4   3  13        2.30        1.70      8.23 o 
  -3   3  13        3.82       10.84      8.12 o 
  -2   3  13     1621.69     1606.64     42.79 o 
  -1   3  13      781.85      756.77     29.17 o 
   0   3  13      711.89      693.49     18.70 o 
   1   3  13     2901.65     2856.40     44.47 o 
   2   3  13     1897.35     1905.15     34.01 o 
   3   3  13       11.35        2.70      3.60 o 
   4   3  13        1.33       -4.39      4.09 o 
   5   3  13      455.35      392.50     15.29 o 
   6   3  13       87.48       98.38     13.75 o 
   7   3  13      438.42      457.57     25.13 o 
   8   3  13      193.80      200.81     21.82 o 
   9   3  13       69.12       60.96     14.42 o 
  -6   4  13      108.40      125.52     18.78 o 
  -5   4  13      211.72      241.81     36.13 o 
  -4   4  13       38.02       22.16     12.92 o 
  -3   4  13       55.07       63.87     16.44 o 
  -2   4  13        2.45        8.85      8.23 o 
  -1   4  13      300.51      306.80     13.61 o 
   0   4  13     1040.81     1024.50     24.22 o 
   1   4  13      981.62      957.98     23.58 o 
   2   4  13      532.72      560.72     20.90 o 
   3   4  13       34.37       27.55      6.38 o 
   4   4  13      753.03      693.62     26.40 o 
   5   4  13        5.09        6.07      5.47 o 
   6   4  13      131.71      136.70     16.07 o 
   7   4  13      166.04      139.64     17.33 o 
   8   4  13      189.43      163.93     19.79 o 
   9   4  13      154.65      145.20     24.57 o 
  10   4  13       31.79       31.11     17.70 o 
  -6   5  13       66.79       54.29     21.13 o 
  -5   5  13      205.89      169.18     21.04 o 
  -4   5  13      337.86      341.27     26.85 o 
  -3   5  13       61.25       65.97     13.43 o 
  -2   5  13        1.16       -0.08      7.81 o 
  -1   5  13      137.68      152.70     12.27 o 
   0   5  13      388.87      427.35     16.66 o 
   1   5  13      679.75      715.13     21.21 o 
   2   5  13     1909.88     1916.44     41.28 o 
   3   5  13     1189.93     1218.92     37.41 o 
   4   5  13      557.39      638.10     20.46 o 
   5   5  13      299.75      288.29     31.57 o 
   6   5  13        0.24        0.30      5.22 o 
   7   5  13       32.31       43.03     24.42 o 
   8   5  13       17.75       24.43     10.37 o 
   9   5  13       63.80       60.97     14.22 o 
  10   5  13       33.32       25.70     17.08 o 
  -5   6  13       15.32       23.45     16.02 o 
  -4   6  13      124.75      142.09     19.40 o 
  -3   6  13      120.64      126.39     17.92 o 
  -2   6  13       74.57       59.14     13.81 o 
  -1   6  13       17.21       12.72      9.17 o 
   0   6  13      141.72      154.87     16.31 o 
   1   6  13      387.97      392.88     23.86 o 
   2   6  13      392.76      426.09     17.90 o 
   3   6  13     2072.39     2039.85     40.02 o 
   4   6  13      441.24      428.49     20.50 o 
   5   6  13      254.48      265.52     24.55 o 
   6   6  13       40.38       34.33      7.57 o 
   7   6  13       25.47       25.20      7.86 o 
   8   6  13       25.85       26.97     11.33 o 
   9   6  13       40.54       38.25     12.87 o 
  10   6  13       55.56       58.20     19.31 o 
  -4   7  13       41.22       49.41     14.65 o 
  -3   7  13       66.10       83.13     15.87 o 
  -2   7  13      114.46      118.95     17.74 o 
  -1   7  13      160.06      180.85     19.77 o 
   0   7  13       73.42       91.86     11.45 o 
   1   7  13       31.40       23.51      6.78 o 
   2   7  13        8.49       14.98      7.10 o 
   3   7  13      186.60      205.74     15.49 o 
   4   7  13      262.43      247.57     16.84 o 
   5   7  13      582.36      571.94     21.60 o 
   6   7  13      238.80      208.32     16.04 o 
   7   7  13       19.60        7.81      5.74 o 
   8   7  13        2.27        2.99      8.67 o 
   9   7  13        0.03        1.86      9.82 o 
  -3   8  13       76.79       57.75     15.17 o 
  -2   8  13       82.92       69.63     15.13 o 
  -1   8  13      118.78      142.73     18.61 o 
   0   8  13      208.07      221.15     17.22 o 
   1   8  13       21.47       18.33      9.94 o 
   2   8  13        8.11        7.17      6.95 o 
   3   8  13       63.56       58.87     15.11 o 
   4   8  13      205.01      210.80     20.49 o 
   5   8  13      185.22      188.36     16.09 o 
   6   8  13      246.16      279.66     19.28 o 
   7   8  13      219.80      215.33     17.40 o 
   8   8  13       43.67        9.64     14.49 o 
   9   8  13       10.61       14.85     10.72 o 
  -2   9  13       63.43       42.20     13.76 o 
  -1   9  13       71.33       66.72     15.88 o 
   0   9  13       38.33       40.50     13.79 o 
   1   9  13       95.63      104.87     13.15 o 
   2   9  13       25.20       25.45      9.41 o 
   3   9  13        0.07        2.55      7.00 o 
   4   9  13       80.53       90.58     12.20 o 
   5   9  13       72.41       97.86     12.54 o 
   6   9  13       22.61       18.26     10.84 o 
   7   9  13       51.70       56.98     11.29 o 
   8   9  13       80.05       79.65     12.30 o 
   0  10  13       70.14       73.00     22.74 o 
   1  10  13       61.59       98.83     13.82 o 
   2  10  13       13.43        5.12      7.45 o 
   3  10  13       16.90        7.74      7.99 o 
   4  10  13        0.72        2.26      6.72 o 
   5  10  13        6.10        6.63      7.67 o 
   6  10  13       56.47       67.52     11.88 o 
   7  10  13       31.99       28.63      9.77 o 
   3  11  13       19.96       26.61     12.23 o 
   4  11  13       11.59        4.93      9.54 o 
   5  11  13        7.42       18.19     10.55 o 
  -5  -9  14       23.44       23.37     13.23 o 
  -4  -9  14       75.18       54.58     15.51 o 
  -3  -9  14       20.50       12.97     17.06 o 
  -2  -9  14        5.23        4.92     14.49 o 
  -1  -9  14        1.98       -2.07     17.90 o 
  -7  -8  14        1.64        0.80     17.06 o 
  -6  -8  14       12.35       -6.10     12.48 o 
  -5  -8  14       16.69       20.22     12.88 o 
  -4  -8  14       66.24       45.19     14.21 o 
  -3  -8  14       60.87       66.64     14.97 o 
  -2  -8  14      140.33      154.16     26.53 o 
  -1  -8  14       67.33       57.20     14.83 o 
   0  -8  14        2.85       17.26     18.46 o 
   1  -8  14        1.25      -16.78     13.71 o 
  -8  -7  14       24.54       30.61     19.85 o 
  -7  -7  14       38.25       27.27     18.06 o 
  -6  -7  14       19.10       22.44     16.54 o 
  -5  -7  14        0.44        3.27     18.48 o 
  -4  -7  14       41.40       40.64     12.86 o 
  -3  -7  14       92.94      121.72     17.81 o 
  -2  -7  14       98.54      122.82     24.51 o 
  -1  -7  14      232.90      222.47     21.90 o 
   0  -7  14       78.66       68.64     22.72 o 
   1  -7  14        2.99       -0.36     14.99 o 
   2  -7  14        6.99       -5.18     15.47 o 
   3  -7  14        1.70        4.27     13.83 o 
  -8  -6  14       76.02       67.25     22.72 o 
  -7  -6  14       64.19       65.73     21.92 o 
  -6  -6  14      104.41      112.77     26.03 o 
  -5  -6  14       28.41       36.47     16.18 o 
  -4  -6  14        9.52       -8.86      8.67 o 
  -3  -6  14      148.59      182.07     19.87 o 
  -2  -6  14      148.86      162.49     18.79 o 
  -1  -6  14      146.15      127.19     16.76 o 
   0  -6  14      284.58      308.23     22.36 o 
   1  -6  14      133.98      153.63     28.66 o 
   2  -6  14        6.47       -0.36     13.55 o 
   3  -6  14       16.07       17.90     15.86 o 
   4  -6  14       13.34       22.80     16.58 o 
  -8  -5  14       73.34       64.69     22.68 o 
  -7  -5  14      143.14      113.09     25.91 o 
  -6  -5  14      223.63      218.16     33.28 o 
  -5  -5  14       14.68       30.85     14.59 o 
  -4  -5  14      124.11       95.97     16.88 o 
  -3  -5  14       88.86       84.70     13.71 o 
  -2  -5  14      118.10      117.48     15.45 o 
  -1  -5  14      333.03      381.30     22.27 o 
   0  -5  14      245.90      249.54     20.82 o 
   1  -5  14      387.42      428.24     27.60 o 
   2  -5  14       56.34       30.33     16.06 o 
   3  -5  14      140.85       85.62     23.00 o 
   4  -5  14       27.86       22.72     14.79 o 
   5  -5  14        1.78        5.10     12.60 o 
  -9  -4  14        1.98       20.77     18.06 o 
  -8  -4  14       18.42        7.33     15.71 o 
  -7  -4  14       99.41       62.14     21.64 o 
  -6  -4  14      250.59      262.69     34.76 o 
  -5  -4  14      306.92      317.85     35.64 o 
  -4  -4  14       49.30       86.03     12.40 o 
  -3  -4  14       67.69       58.03     11.29 o 
  -2  -4  14       16.02       24.22     12.12 o 
  -1  -4  14       67.60       93.42     13.47 o 
   0  -4  14       24.74       26.63      9.53 o 
   1  -4  14      456.61      525.23     29.26 o 
   2  -4  14      528.77      515.61     38.55 o 
   3  -4  14      177.43      206.76     30.69 o 
   4  -4  14      255.60      222.59     31.93 o 
   5  -4  14       51.00       24.20     15.31 o 
   6  -4  14        1.74       -0.72     12.08 o 
  -9  -3  14        0.14      -15.63     14.39 o 
  -8  -3  14        7.21       14.48     17.62 o 
  -7  -3  14       70.43       95.51     15.45 o 
  -6  -3  14       45.54       71.47     21.88 o 
  -5  -3  14      521.20      558.42     24.83 o 
  -4  -3  14      665.89      688.17     79.22 o 
  -3  -3  14      157.27      179.94     12.69 o 
  -2  -3  14        0.37        3.09      4.70 o 
  -1  -3  14       87.50       92.67      8.87 o 
   0  -3  14        8.13        4.25      4.47 o 
   1  -3  14       11.56       14.39      6.03 o 
   2  -3  14     1086.18     1051.93     29.01 o 
   3  -3  14      372.27      378.36     21.04 o 
   4  -3  14      122.60      149.57     19.59 o 
   5  -3  14       63.19       35.57     22.96 o 
   6  -3  14       38.11       40.76     12.33 o 
   7  -3  14        2.51        6.47      9.30 o 
  -9  -2  14       17.30        5.95     10.48 o 
  -8  -2  14       20.48       16.58     15.77 o 
  -7  -2  14        2.45       -1.01     11.16 o 
  -6  -2  14       30.97       12.74     28.60 o 
  -5  -2  14       97.40      108.94     14.55 o 
  -4  -2  14      385.67      335.60     20.51 o 
  -3  -2  14     1691.13     1756.27     31.95 o 
  -2  -2  14     1302.50     1248.03     26.15 o 
  -1  -2  14     1144.08     1182.60     25.57 o 
   0  -2  14       76.22       75.50      8.29 o 
   1  -2  14      169.66      192.74     13.76 o 
   2  -2  14        1.13        0.63      4.50 o 
   3  -2  14       90.37      100.73     13.49 o 
   4  -2  14      390.37      426.28     33.96 o 
   5  -2  14      122.83      129.22     16.52 o 
   6  -2  14       81.03       75.19     14.33 o 
   7  -2  14        1.35       10.13     19.17 o 
  -8  -1  14       50.99       43.33     12.63 o 
  -7  -1  14       37.81       51.57     12.60 o 
  -6  -1  14        2.58       -5.81      8.05 o 
  -5  -1  14       85.83      107.80     14.98 o 
  -4  -1  14        3.37       17.92      8.73 o 
  -3  -1  14      379.46      311.74     58.14 o 
  -2  -1  14     1046.79     1037.36     27.31 o 
  -1  -1  14     1296.64     1262.17     26.03 o 
   0  -1  14      507.96      531.99     16.65 o 
   1  -1  14       44.62       54.22      8.67 o 
   2  -1  14        6.59        6.49      3.97 o 
   3  -1  14        6.09        7.02      4.79 o 
   4  -1  14      214.97      227.63     27.96 o 
   5  -1  14      178.50      161.03     17.25 o 
   6  -1  14      143.32      125.34     17.52 o 
   7  -1  14      159.15      154.38     44.19 o 
   8  -1  14       15.20       11.84     10.39 o 
  -8   0  14       56.46       48.60     14.57 o 
  -7   0  14       50.65       92.57     21.60 o 
  -6   0  14       66.44       58.29     12.80 o 
  -5   0  14       51.34       33.32     10.47 o 
  -4   0  14      144.63      206.41     19.03 o 
  -3   0  14      951.07      829.15     29.24 o 
  -2   0  14     1210.35     1156.53     23.25 o 
  -1   0  14      557.17      572.05     16.53 o 
   0   0  14     1105.99     1117.62     24.11 o 
   1   0  14     2864.69     2810.46     53.36 o 
   2   0  14      852.48      889.85     21.67 o 
   3   0  14        0.96       13.73      5.20 o 
   4   0  14        1.28        0.03      6.36 o 
   5   0  14      109.11      103.58     14.73 o 
   6   0  14      102.77      101.35     21.72 o 
   7   0  14       96.23      120.65     17.49 o 
   8   0  14      126.03      126.75     18.44 o 
  -8   1  14       58.79       60.06     14.57 o 
  -7   1  14       83.35       89.96     15.93 o 
  -6   1  14      102.09      106.63     20.87 o 
  -5   1  14      109.06       99.16     15.11 o 
  -4   1  14        4.20        1.77      7.88 o 
  -3   1  14      194.33      173.17     19.21 o 
  -2   1  14      146.48      148.32     15.26 o 
  -1   1  14     1296.25     1262.32     35.70 o 
   0   1  14     1979.57     1869.69     32.83 o 
   1   1  14     1235.51     1265.11     26.38 o 
   2   1  14     1366.11     1314.17     29.57 o 
   3   1  14      490.32      480.26     17.24 o 
   4   1  14      129.48      146.10     10.56 o 
   5   1  14        5.21       19.40      8.68 o 
   6   1  14      336.34      344.71     23.60 o 
   7   1  14       53.32       57.66     13.05 o 
   8   1  14       53.40       47.58     13.05 o 
   9   1  14       78.91      125.18     19.27 o 
  -7   2  14      132.42      143.20     41.10 o 
  -6   2  14      219.24      163.59     21.55 o 
  -5   2  14      324.14      327.09     49.03 o 
  -4   2  14      175.99      164.19     17.92 o 
  -3   2  14       15.72       12.86      8.12 o 
  -2   2  14        4.28       -2.68      7.89 o 
  -1   2  14       80.65       81.52      7.84 o 
   0   2  14     1561.33     1461.95     31.78 o 
   1   2  14      998.20     1005.71     23.11 o 
   2   2  14     1665.96     1649.36     31.51 o 
   3   2  14     1326.82     1326.65     33.31 o 
   4   2  14      161.81      194.02     12.63 o 
   5   2  14       22.36       11.42      7.84 o 
   6   2  14        2.71        4.39      8.71 o 
   7   2  14      172.02      166.94     26.95 o 
   8   2  14       17.36       20.65     12.88 o 
   9   2  14       64.20       50.28     14.24 o 
  -7   3  14       66.89       56.78     14.25 o 
  -6   3  14      184.25      124.70     17.73 o 
  -5   3  14      295.45      279.29     24.45 o 
  -4   3  14      521.65      532.29     27.66 o 
  -3   3  14      678.08      676.26     28.82 o 
  -2   3  14        0.31       -7.86      5.24 o 
  -1   3  14       13.29       14.02      5.33 o 
   0   3  14       53.09       56.87      7.64 o 
   1   3  14      658.98      629.59     18.69 o 
   2   3  14      793.23      796.82     21.29 o 
   4   3  14      470.69      462.97     17.64 o 
   5   3  14        0.87        2.57      4.98 o 
   6   3  14      373.24      377.61     22.06 o 
   7   3  14        5.66        3.78      7.97 o 
   8   3  14       98.88      122.89     17.79 o 
   9   3  14       52.48       58.54     20.17 o 
  -6   4  14       78.95       79.14     16.00 o 
  -5   4  14      249.48      283.45     25.43 o 
  -4   4  14      113.44       89.89     15.09 o 
  -3   4  14      787.81      780.95     32.24 o 
  -2   4  14     1075.77     1095.90     36.89 o 
  -1   4  14      130.89      134.00     10.78 o 
   0   4  14      112.56      126.29     10.72 o 
   1   4  14      464.81      466.79     16.82 o 
   2   4  14     1177.22     1085.90     25.88 o 
   3   4  14       31.55       59.18      8.39 o 
   4   4  14     1153.06     1119.39     34.56 o 
   5   4  14      637.19      601.07     20.06 o 
   6   4  14       75.96       84.42     13.29 o 
   7   4  14       15.75       17.56      9.16 o 
   8   4  14        4.42       11.29      8.97 o 
   9   4  14        2.70       -4.33      8.44 o 
  -6   5  14        0.44       17.26     18.02 o 
  -5   5  14      113.01      124.81     18.86 o 
  -4   5  14      247.29      267.43     25.00 o 
  -3   5  14      137.63      178.85     19.75 o 
  -2   5  14     1039.72     1022.03     36.83 o 
  -1   5  14      569.47      531.44     25.83 o 
   0   5  14       75.10       90.81     10.08 o 
   1   5  14       17.17       23.49      8.36 o 
   2   5  14      502.83      509.17     18.65 o 
   3   5  14      400.63      418.12     17.09 o 
   4   5  14      130.42      129.87     12.06 o 
   5   5  14     1258.40     1119.99     28.46 o 
   6   5  14      218.60      207.56     15.22 o 
   7   5  14      114.45      140.47     17.75 o 
   8   5  14        6.36        4.87     13.69 o 
   9   5  14        1.63        0.86     10.17 o 
  -5   6  14        5.84       13.78     11.92 o 
  -4   6  14       90.21       72.23     16.54 o 
  -3   6  14      202.77      207.37     21.76 o 
  -2   6  14      366.10      430.68     27.60 o 
  -1   6  14      414.92      436.61     24.34 o 
   0   6  14      234.33      239.64     15.95 o 
   1   6  14      573.81      526.91     19.96 o 
   2   6  14      651.72      651.12     27.68 o 
   3   6  14      355.96      351.48     16.59 o 
   4   6  14      197.97      171.75     13.93 o 
   5   6  14      482.44      517.11     20.20 o 
   6   6  14      254.30      260.40     16.28 o 
   7   6  14      193.94      220.29     22.07 o 
   8   6  14      128.82      152.93     19.60 o 
   9   6  14       18.37       25.00     12.09 o 
  -4   7  14        1.18        2.03     14.55 o 
  -3   7  14       31.95        6.44     10.70 o 
  -2   7  14       80.84       80.61     15.03 o 
  -1   7  14      283.18      244.28     27.05 o 
   0   7  14      416.01      453.95     19.61 o 
   1   7  14       33.36       30.77      8.14 o 
   2   7  14      309.48      341.02     17.02 o 
   3   7  14       87.99       94.78     11.27 o 
   4   7  14       12.07       16.31      7.02 o 
   5   7  14       51.19       46.84     10.16 o 
   6   7  14      236.01      276.14     21.30 o 
   7   7  14      228.88      233.57     17.54 o 
   8   7  14       52.39       31.28     13.33 o 
   9   7  14       95.69       69.74     15.25 o 
  -3   8  14        0.30       14.01     11.75 o 
  -2   8  14        8.48       13.78     11.46 o 
  -1   8  14       23.21        3.61     10.22 o 
   0   8  14      236.23      243.06     23.36 o 
   1   8  14      331.58      336.54     19.51 o 
   2   8  14       58.02       62.33     10.49 o 
   3   8  14      144.16      117.32     13.19 o 
   4   8  14       28.39       24.46      8.22 o 
   5   8  14       12.34        4.87      7.08 o 
   6   8  14        3.19       -3.00      6.72 o 
   7   8  14       89.56      107.49     13.04 o 
   8   8  14       51.12       36.98     12.53 o 
   9   8  14       22.27       18.28     11.15 o 
  -1   9  14        2.93       -8.39     16.58 o 
   0   9  14        3.48        6.57     10.07 o 
   1   9  14      142.57      164.75     20.17 o 
   2   9  14      116.76       93.03     12.86 o 
   3   9  14      265.18      268.11     19.39 o 
   4   9  14       55.19       47.14     10.16 o 
   5   9  14        4.60       -5.10      7.78 o 
   6   9  14        3.14       -3.09      7.28 o 
   7   9  14        1.38        7.79      7.94 o 
   8   9  14       28.94       30.68     11.05 o 
   0  10  14        0.91       -2.21     11.48 o 
   1  10  14       20.36        4.90     10.63 o 
   2  10  14       33.84       38.02     10.08 o 
   3  10  14       35.43       48.09     10.91 o 
   4  10  14       97.35      109.03     13.82 o 
   5  10  14       90.67       94.74     15.21 o 
   6  10  14       10.02        9.51      7.92 o 
   7  10  14        5.11        8.69     10.32 o 
   4  11  14       19.10        4.70     10.01 o 
  -4  -9  15        3.49      -13.05      9.74 o 
  -3  -9  15       25.61       46.25     14.48 o 
  -2  -9  15       17.91       18.62     13.11 o 
  -6  -8  15        5.68        2.03     15.43 o 
  -5  -8  15        2.91      -17.16     11.44 o 
  -4  -8  15        2.77       -3.57      9.97 o 
  -3  -8  15        1.21       13.37     11.78 o 
  -2  -8  15        9.65       17.31     11.87 o 
  -1  -8  15       47.96       68.55     20.29 o 
   0  -8  15       24.69       23.96     20.45 o 
   1  -8  15       25.21       24.67     19.97 o 
  -7  -7  15       47.75       71.59     24.32 o 
  -6  -7  15       85.55       63.38     21.05 o 
  -5  -7  15       81.22      105.11     25.51 o 
  -4  -7  15       33.51       39.98     12.86 o 
  -3  -7  15        0.40        0.17      9.82 o 
  -2  -7  15       20.26        9.34     10.35 o 
  -1  -7  15       19.06       19.79     11.18 o 
   0  -7  15       34.98       27.58     19.41 o 
   1  -7  15       30.30       20.49     18.97 o 
   2  -7  15       22.07       28.98     18.42 o 
  -8  -6  15       14.70       16.22     16.86 o 
  -7  -6  15        5.77      -13.35     12.52 o 
  -6  -6  15       49.89       59.31     21.13 o 
  -5  -6  15      136.75      136.64     26.71 o 
  -4  -6  15      329.26      377.36     27.53 o 
  -3  -6  15       47.63       56.56     19.29 o 
  -2  -6  15       17.79       15.95     10.59 o 
  -1  -6  15       27.43       22.67     10.45 o 
   0  -6  15        1.45        0.57      8.48 o 
   1  -6  15       53.90       41.81     19.01 o 
   2  -6  15       43.57       16.26     16.78 o 
   3  -6  15       90.21       56.92     22.56 o 
   4  -6  15        0.56        6.50     13.87 o 
  -8  -5  15        0.36       -6.66     13.31 o 
  -7  -5  15        5.81        9.69     15.27 o 
  -6  -5  15      155.13      174.03     29.58 o 
  -5  -5  15      134.31      115.52     24.16 o 
  -4  -5  15      149.74      148.53     17.17 o 
  -3  -5  15      446.09      469.68     27.27 o 
  -2  -5  15      231.13      247.71     34.90 o 
  -1  -5  15       43.61       27.04     16.40 o 
   0  -5  15        8.17        3.56      8.26 o 
   1  -5  15       51.62       59.39     19.41 o 
   2  -5  15        1.63        4.11     14.11 o 
   3  -5  15      106.93      120.90     26.15 o 
   4  -5  15      125.34       81.88     21.64 o 
   5  -5  15       23.61       28.70     16.54 o 
  -8  -4  15       43.92       35.04     19.73 o 
  -7  -4  15       35.09       31.53     18.97 o 
  -6  -4  15        8.87        2.91     13.71 o 
  -5  -4  15      218.07      238.09     31.53 o 
  -4  -4  15       94.30      134.93     23.36 o 
  -3  -4  15      516.84      453.30     46.24 o 
  -2  -4  15      677.16      712.26     56.08 o 
  -1  -4  15      257.38      276.44     21.63 o 
   0  -4  15      191.41      196.30     18.20 o 
   1  -4  15       16.39        8.20     17.12 o 
   2  -4  15       87.97       68.00     20.13 o 
   3  -4  15        6.42        9.73     13.75 o 
   4  -4  15      108.47      177.42     29.98 o 
   5  -4  15       78.24       74.22     21.53 o 
   6  -4  15       21.07       19.09     14.67 o 
  -8  -3  15       94.22       78.05     24.59 o 
  -7  -3  15       60.18       58.64     21.41 o 
  -6  -3  15      103.11      116.03     15.82 o 
  -5  -3  15        0.59        2.43      7.90 o 
  -4  -3  15      227.95      265.09     17.96 o 
  -3  -3  15      371.93      355.71     14.75 o 
  -2  -3  15      745.38      683.11     22.92 o 
  -1  -3  15      509.95      558.52     38.13 o 
   0  -3  15      412.04      377.07     48.39 o 
   1  -3  15     1340.85     1410.72     38.73 o 
   2  -3  15       34.77       49.60     10.19 o 
   3  -3  15       18.86       26.17      9.48 o 
   4  -3  15        8.61        3.28      8.10 o 
   5  -3  15       74.57       94.47     15.48 o 
   6  -3  15       55.41       64.64     13.91 o 
  -8  -2  15      142.34      133.59     18.67 o 
  -7  -2  15      189.05      221.47     40.54 o 
  -6  -2  15      242.29      153.83     90.23 o 
  -5  -2  15      298.61      273.61     21.84 o 
  -4  -2  15       68.93       87.95     12.92 o 
  -3  -2  15       89.93      109.33     13.61 o 
  -2  -2  15        2.42        3.47      5.07 o 
  -1  -2  15     1638.27     1616.11     31.39 o 
   0  -2  15      421.52      394.44     15.23 o 
   1  -2  15      523.36      538.99     17.67 o 
   2  -2  15      520.47      525.43     17.74 o 
   3  -2  15        9.51       20.19      8.68 o 
   4  -2  15        3.11        2.57      5.41 o 
   5  -2  15       45.01       34.35     11.25 o 
   6  -2  15      171.02      172.00     39.26 o 
   7  -2  15       31.17       18.97     10.12 o 
  -8  -1  15       53.99       65.90     15.47 o 
  -7  -1  15      218.61      212.15     50.32 o 
  -6  -1  15      242.52      235.20     21.88 o 
  -5  -1  15      623.47      502.85     33.16 o 
  -4  -1  15      729.65      782.51     54.55 o 
  -3  -1  15      251.36      243.86     17.75 o 
  -2  -1  15        9.96       18.41      5.66 o 
  -1  -1  15      342.83      360.54     31.85 o 
   0  -1  15     2527.74     2530.93     41.66 o 
   1  -1  15      193.35      179.81     12.25 o 
   2  -1  15     1318.07     1232.93     33.43 o 
   3  -1  15     1203.61     1223.98    131.70 o 
   4  -1  15       72.10       66.73     12.24 o 
   5  -1  15       30.42       27.68      9.97 o 
   6  -1  15       13.00       11.28      9.13 o 
   7  -1  15       61.80       55.82     14.10 o 
   8  -1  15        8.62       -3.15      9.49 o 
  -8   0  15       15.08       25.41     12.78 o 
  -7   0  15       88.74       79.85     15.42 o 
  -6   0  15      217.89      224.83     21.58 o 
  -5   0  15      217.17      208.34     20.08 o 
  -4   0  15      639.65      687.20     39.68 o 
  -3   0  15      424.56      391.81     21.60 o 
  -2   0  15      476.61      470.08     22.16 o 
  -1   0  15       24.55       22.74      5.72 o 
   0   0  15      450.09      454.61     15.81 o 
   1   0  15     1312.14     1297.61     27.46 o 
   2   0  15     1212.72     1115.15     25.53 o 
   3   0  15     1033.21     1023.42     24.36 o 
   4   0  15      271.88      212.17     20.49 o 
   5   0  15       87.05       97.73     14.46 o 
   6   0  15      174.40      200.81     20.62 o 
   7   0  15       19.03       28.65     11.12 o 
   8   0  15       56.67       56.80     14.14 o 
  -8   1  15        0.17        0.95     10.44 o 
  -7   1  15        4.64       -3.38      8.72 o 
  -6   1  15      151.38      147.98     18.58 o 
  -5   1  15      382.60      386.73     25.10 o 
  -4   1  15      526.67      474.36     46.98 o 
  -3   1  15      949.15      863.69     31.95 o 
  -2   1  15      291.84      303.60     18.66 o 
  -1   1  15      156.43      172.22     16.00 o 
   0   1  15       44.45       53.69     12.30 o 
   1   1  15      426.17      370.93     15.08 o 
   2   1  15      753.07      817.31     21.58 o 
   3   1  15      223.93      241.88     13.55 o 
   4   1  15     1382.09     1493.67     41.85 o 
   5   1  15      316.40      288.66     22.92 o 
   6   1  15       63.67       60.63     13.85 o 
   7   1  15       45.13       41.72     19.95 o 
   8   1  15        7.73       -2.91      9.34 o 
   9   1  15       19.61       13.48     16.78 o 
  -7   2  15        2.20        4.98      9.51 o 
  -6   2  15       13.10       25.09     11.38 o 
  -5   2  15      181.94      168.65     21.70 o 
  -4   2  15      368.53      361.47     22.27 o 
  -3   2  15      384.11      371.84     21.77 o 
  -2   2  15     1035.65     1060.47     39.52 o 
  -1   2  15      837.14      869.49     21.08 o 
   0   2  15       39.31       48.81      7.08 o 
   1   2  15       46.48       61.99      7.91 o 
   2   2  15       13.01       30.60      6.52 o 
   3   2  15       97.53       95.74      9.52 o 
   4   2  15      790.36      871.53     22.96 o 
   5   2  15     1262.53     1208.97     53.79 o 
   6   2  15      253.31      268.88     23.31 o 
   7   2  15       76.31       97.93     15.50 o 
   8   2  15       54.91       41.42     12.59 o 
   9   2  15        0.74      -10.66      7.24 o 
  -7   3  15       17.87       13.31     11.17 o 
  -6   3  15        3.23        2.94      9.68 o 
  -5   3  15        1.43       22.62     10.07 o 
  -4   3  15      290.08      311.22     36.09 o 
  -3   3  15      350.12      298.96     23.45 o 
  -2   3  15      411.14      405.92     22.95 o 
  -1   3  15      578.35      591.99     34.78 o 
   0   3  15      550.34      535.68     30.28 o 
   1   3  15      627.05      673.16     19.89 o 
   2   3  15        0.09        5.27      5.00 o 
   3   3  15      697.71      606.69     37.35 o 
   4   3  15      490.56      503.74     17.81 o 
   5   3  15       45.04       50.22      8.16 o 
   6   3  15      317.53      325.26     22.72 o 
   7   3  15       83.26       73.39     14.30 o 
   8   3  15      155.35      147.93     19.53 o 
   9   3  15       29.98       32.56     12.43 o 
  -6   4  15       16.43       14.69     10.54 o 
  -5   4  15       22.95       11.76      9.81 o 
  -4   4  15        0.31        3.96     11.22 o 
  -3   4  15      147.79      120.98     16.59 o 
  -2   4  15      482.80      444.80     24.66 o 
  -1   4  15      630.24      714.95     29.20 o 
   0   4  15      804.36      799.41     22.12 o 
   1   4  15      240.71      225.96     13.57 o 
   2   4  15      342.04      342.18     20.53 o 
   3   4  15       19.95       35.06      8.57 o 
   4   4  15      118.22      133.60     20.15 o 
   5   4  15       67.52       62.07     10.76 o 
   6   4  15      157.49      153.48     31.21 o 
   7   4  15      189.67      167.34     19.22 o 
   8   4  15       23.27       23.57     15.21 o 
   9   4  15       37.45       53.67     14.24 o 
  -5   5  15        4.07        2.84     10.12 o 
  -4   5  15        0.07        1.35     10.29 o 
  -3   5  15       13.84       18.55     10.06 o 
  -2   5  15       80.06       77.68     14.24 o 
  -1   5  15      167.02      134.66     16.73 o 
   0   5  15     1023.56     1054.26     26.95 o 
   1   5  15      984.52     1017.43     26.51 o 
   2   5  15      298.13      271.18     15.46 o 
   3   5  15      309.06      327.53     17.66 o 
   4   5  15      511.68      485.35     19.12 o 
   5   5  15       62.18       68.35     13.05 o 
   6   5  15       70.19       72.18     10.02 o 
   7   5  15      217.11      235.61     22.73 o 
   8   5  15      126.70      106.23     17.13 o 
   9   5  15       41.76       49.31     13.87 o 
  -4   6  15        4.23        2.62     10.54 o 
  -3   6  15       15.64       25.96     11.61 o 
  -2   6  15        0.32       12.04      9.48 o 
  -1   6  15       70.66       51.51     13.60 o 
   0   6  15       45.37       27.19      7.74 o 
   1   6  15      180.45      185.25     20.43 o 
   2   6  15      871.18      918.51     27.81 o 
   3   6  15       30.39       39.11      8.16 o 
   4   6  15       84.39       82.29     10.35 o 
   5   6  15        5.51       12.22      6.89 o 
   6   6  15        5.54       -5.40      5.62 o 
   7   6  15       23.99       12.50     10.39 o 
   8   6  15      101.83      102.57     17.15 o 
   9   6  15      102.19       95.84     17.54 o 
  -4   7  15       85.93       93.30     26.69 o 
  -3   7  15       30.96       26.69     12.94 o 
  -2   7  15       65.00       78.60     15.65 o 
  -1   7  15        0.54       -8.26     16.80 o 
   0   7  15       83.86       77.53     14.67 o 
   1   7  15       19.74       15.03      7.27 o 
   2   7  15      249.86      287.35     17.44 o 
   3   7  15      308.09      327.23     19.06 o 
   4   7  15      242.12      237.16     17.27 o 
   5   7  15      248.10      264.96     18.19 o 
   6   7  15       57.47       71.48     11.59 o 
   7   7  15        7.88        6.68      7.25 o 
   8   7  15        3.82       -3.77      8.37 o 
   9   7  15       15.60       28.96     12.51 o 
  -2   8  15       44.26       30.09     13.30 o 
  -1   8  15       60.81       58.30     18.32 o 
   0   8  15        0.02       15.81     10.77 o 
   1   8  15       76.29       63.78     13.95 o 
   2   8  15        7.07        7.37      7.70 o 
   3   8  15      287.01      254.46     18.53 o 
   4   8  15      158.74      134.85     14.35 o 
   5   8  15      276.83      287.11     19.75 o 
   6   8  15      118.32      121.22     13.64 o 
   7   8  15        6.12        2.96      7.03 o 
   8   8  15        2.31      -12.74      8.49 o 
  -1   9  15       24.25       40.61     13.82 o 
   0   9  15       97.15      106.61     17.89 o 
   1   9  15        1.16        9.37     10.57 o 
   2   9  15        0.65        3.83      7.31 o 
   3   9  15       45.99       35.12     11.33 o 
   4   9  15      128.38      148.28     15.08 o 
   5   9  15       63.33       55.57     13.43 o 
   6   9  15       55.95       61.37     11.89 o 
   7   9  15       92.90       88.13     13.19 o 
   8   9  15        7.62        1.79      7.95 o 
   1  10  15       36.44       37.21     14.45 o 
   2  10  15        5.92       -3.84     10.74 o 
   3  10  15        0.02        9.23      7.85 o 
   4  10  15       21.95       25.70      9.42 o 
   5  10  15       75.13       75.61     12.71 o 
   6  10  15       27.24       10.26     10.32 o 
   7  10  15       34.46       21.53     11.62 o 
  -6  -8  16        9.54        1.75     14.31 o 
  -5  -8  16        1.57        8.29     16.10 o 
  -4  -8  16       50.96       46.70     14.68 o 
  -3  -8  16       62.97       63.84     16.77 o 
  -2  -8  16       18.38       15.60     16.58 o 
  -1  -8  16        2.94       -2.47     17.42 o 
   0  -8  16        2.14       13.03     19.01 o 
  -7  -7  16        6.48        4.62     16.78 o 
  -6  -7  16        5.76       16.46     17.22 o 
  -5  -7  16        5.82        5.18     15.15 o 
  -4  -7  16       20.44       29.35     12.04 o 
  -3  -7  16       21.45       21.25     14.31 o 
  -2  -7  16      106.31       86.49     24.24 o 
  -1  -7  16       61.69       61.28     14.79 o 
   0  -7  16       13.51       -0.80     16.34 o 
   1  -7  16        0.30       12.04     16.14 o 
   2  -7  16        3.63       17.38     17.10 o 
  -7  -6  16       31.44       20.09     17.06 o 
  -6  -6  16       32.15        9.49     14.07 o 
  -5  -6  16        0.47       -3.75     12.12 o 
  -4  -6  16      106.40      125.19     18.09 o 
  -3  -6  16       59.01       50.40     14.41 o 
  -2  -6  16       35.39       28.10     11.20 o 
  -1  -6  16      114.55      130.08     17.74 o 
   0  -6  16      158.71      119.49     17.51 o 
   1  -6  16       45.06       34.96     19.13 o 
   2  -6  16        6.61       11.40     16.10 o 
   3  -6  16       10.03       26.99     18.66 o 
  -8  -5  16       41.87       27.50     19.25 o 
  -7  -5  16       29.16       29.58     18.69 o 
  -6  -5  16       29.96       22.76     16.46 o 
  -5  -5  16       17.23       13.31     13.79 o 
  -4  -5  16       11.50       -2.47     12.36 o 
  -3  -5  16      109.33      112.63     15.83 o 
  -2  -5  16      160.83      163.64     22.00 o 
  -1  -5  16      263.47      280.07     51.72 o 
   0  -5  16      187.29      236.75     21.33 o 
   1  -5  16       49.50       56.12     20.53 o 
   2  -5  16      114.34       74.54     21.49 o 
   3  -5  16       29.58       49.03     18.69 o 
   4  -5  16        0.49       -2.91     11.88 o 
  -8  -4  16       62.42       58.68     21.92 o 
  -7  -4  16      126.95      124.01     27.23 o 
  -6  -4  16      230.44      272.05     36.63 o 
  -5  -4  16       13.46       19.05     14.43 o 
  -4  -4  16       60.46       46.24     16.62 o 
  -3  -4  16        2.53       -6.01      7.01 o 
  -2  -4  16      223.92      269.42     21.58 o 
  -1  -4  16      382.69      366.66     21.54 o 
   0  -4  16      293.39      285.20     50.11 o 
   1  -4  16      317.91      315.52     30.02 o 
   2  -4  16      139.35      172.24     28.98 o 
   3  -4  16      234.39      193.13     30.02 o 
   4  -4  16        1.99       22.56     15.71 o 
   5  -4  16        1.27        7.89     13.99 o 
  -8  -3  16       43.76       50.54     21.68 o 
  -7  -3  16       36.15       48.67     18.77 o 
  -6  -3  16      262.75      282.46     36.55 o 
  -5  -3  16      306.45      320.29     36.95 o 
  -4  -3  16      282.52      323.55     36.47 o 
  -3  -3  16       51.82       33.64     14.27 o 
  -2  -3  16       14.92        4.94      7.79 o 
  -1  -3  16       36.20       32.76      9.55 o 
   0  -3  16        1.24       -2.26      5.97 o 
   1  -3  16     1118.54     1116.96     95.83 o 
   2  -3  16      284.15      290.87     22.42 o 
   3  -3  16      148.35      150.05     16.61 o 
   4  -3  16       63.75       58.21     12.46 o 
   5  -3  16        5.81       12.95      9.79 o 
   6  -3  16        0.35       -1.59     12.12 o 
  -8  -2  16       11.54       27.51     12.26 o 
  -7  -2  16       94.78       89.78     15.67 o 
  -6  -2  16      200.97      223.30     21.25 o 
  -5  -2  16      501.61      472.25     24.59 o 
  -4  -2  16      232.66      264.73     20.80 o 
  -3  -2  16      173.50      199.58     25.01 o 
  -2  -2  16      533.78      604.53     19.03 o 
  -1  -2  16        0.45        6.35      5.63 o 
   0  -2  16       11.41        3.99      5.34 o 
   1  -2  16      390.33      398.08     16.06 o 
   2  -2  16      484.32      491.66     17.85 o 
   3  -2  16      115.55      120.74     15.18 o 
   4  -2  16      275.25      262.29     33.08 o 
   5  -2  16      101.19       79.17     14.52 o 
   6  -2  16        7.62        0.95      8.55 o 
   7  -2  16       19.77       17.54     10.29 o 
  -8  -1  16       19.78        3.64     11.21 o 
  -7  -1  16       14.18       37.23     12.16 o 
  -6  -1  16       90.29       74.10     13.69 o 
  -5  -1  16      489.20      480.99     25.25 o 
  -4  -1  16      300.95      216.12    107.27 o 
  -3  -1  16      307.33      344.20     19.90 o 
  -2  -1  16      870.50      859.81     22.07 o 
  -1  -1  16      363.11      358.31     19.80 o 
   0  -1  16      153.65      160.15     12.04 o 
   1  -1  16        1.98        3.73      4.92 o 
   2  -1  16      234.96      208.87     13.83 o 
   3  -1  16      197.39      205.81     29.60 o 
   4  -1  16      239.63      238.25     26.59 o 
   5  -1  16      282.30      255.59     22.50 o 
   6  -1  16       42.50       21.84     10.80 o 
   7  -1  16        8.24        9.59      9.02 o 
  -8   0  16       23.72       18.47     13.47 o 
  -7   0  16        0.83       -9.14      8.09 o 
  -6   0  16        3.74        3.08      9.01 o 
  -5   0  16       13.66       19.28      9.44 o 
  -4   0  16      348.51      387.68     22.70 o 
  -3   0  16     1259.67     1207.71     47.04 o 
  -2   0  16      793.04      742.68     27.97 o 
  -1   0  16     1586.99     1536.02     30.43 o 
   0   0  16      262.90      285.10     14.69 o 
   1   0  16      376.13      368.48     15.26 o 
   2   0  16        5.54       13.54      5.80 o 
   3   0  16      585.53      603.26     29.41 o 
   4   0  16      158.66      166.60     17.13 o 
   5   0  16       61.63       63.75     12.29 o 
   6   0  16      306.51      317.67     25.69 o 
   7   0  16       42.20       36.56     14.09 o 
   8   0  16       16.67       28.34     15.47 o 
  -7   1  16       49.25       40.25     18.69 o 
  -6   1  16        9.42       12.16      9.99 o 
  -5   1  16        5.21        2.31     11.62 o 
  -4   1  16        7.05       11.51      9.22 o 
  -3   1  16     1123.43     1065.82     36.36 o 
  -2   1  16      791.01      772.24     33.56 o 
  -1   1  16      956.06      962.69     22.83 o 
   0   1  16     1186.33     1230.69     27.10 o 
   1   1  16      110.89      126.36     10.84 o 
   2   1  16      299.84      317.07     14.36 o 
   3   1  16       85.06       67.31      8.79 o 
   4   1  16      194.02      182.65     17.65 o 
   5   1  16      156.71      156.88     17.69 o 
   6   1  16      258.86      270.08     23.86 o 
   7   1  16      145.39      154.22     19.40 o 
   8   1  16       19.59       14.00     11.02 o 
  -7   2  16      116.59       92.53     17.33 o 
  -6   2  16      167.86      143.22     19.16 o 
  -5   2  16       35.50       39.63     11.88 o 
  -4   2  16       33.64       28.74     10.65 o 
  -3   2  16        5.55       -6.35      8.13 o 
  -2   2  16      598.93      585.76     26.56 o 
  -1   2  16      613.94      575.61     25.43 o 
   0   2  16     1850.59     1865.79     34.58 o 
   1   2  16      751.18      817.27     22.10 o 
   2   2  16       42.73       40.53      7.52 o 
   3   2  16      827.49      809.00     31.99 o 
   4   2  16       86.83      105.01     10.33 o 
   5   2  16      100.67      128.63     16.49 o 
   6   2  16       43.96       36.98     10.95 o 
   7   2  16       90.39      103.97     18.20 o 
   8   2  16       58.23       57.04     14.14 o 
   9   2  16       29.71       11.50     13.21 o 
  -6   3  16      165.37      169.13     20.96 o 
  -5   3  16      187.38      176.93     20.56 o 
  -4   3  16      123.09      135.52     17.95 o 
  -3   3  16       59.20       30.89     10.42 o 
  -2   3  16        9.23       14.99      8.71 o 
  -1   3  16       14.51       21.30      8.82 o 
   0   3  16       49.04       55.25      8.01 o 
   1   3  16     1305.91     1310.33     29.12 o 
   2   3  16     1642.82     1536.00     32.13 o 
   3   3  16      432.11      411.67     28.82 o 
   4   3  16      185.31      221.94     13.91 o 
   5   3  16       28.90       29.45      9.74 o 
   6   3  16        4.77       23.32     10.00 o 
   7   3  16       15.69       16.41     14.21 o 
   8   3  16      116.24      119.46     17.63 o 
   9   3  16       22.47       23.85     11.64 o 
  -6   4  16       50.12       57.17     19.61 o 
  -5   4  16      151.01      145.40     19.76 o 
  -4   4  16      140.47      118.89     17.44 o 
  -3   4  16      184.98      207.83     25.41 o 
  -2   4  16      134.10      136.49     17.38 o 
  -1   4  16       35.41       35.29     10.45 o 
   0   4  16       22.66       24.41      9.49 o 
   1   4  16      526.18      480.10     17.90 o 
   2   4  16     1683.60     1693.40     35.07 o 
   3   4  16     1055.83     1069.80     27.29 o 
   4   4  16      642.20      634.86     51.56 o 
   5   4  16      242.03      255.30     15.35 o 
   6   4  16       28.68       10.72      8.77 o 
   7   4  16        0.80      -10.62      7.08 o 
   8   4  16       29.59       30.68     10.99 o 
   9   4  16       69.37       50.42     18.10 o 
  -5   5  16       51.43       61.22     15.57 o 
  -4   5  16      120.25      118.54     18.39 o 
  -3   5  16      182.51      202.79     24.32 o 
  -2   5  16      273.11      315.41     25.84 o 
  -1   5  16      132.43      131.82     17.16 o 
   0   5  16        5.84        4.32      7.62 o 
   1   5  16       12.09       12.06      6.34 o 
   2   5  16      172.34      180.97     21.10 o 
   3   5  16      187.22      199.07     14.74 o 
   4   5  16      482.43      506.79     19.69 o 
   5   5  16      391.98      418.00     18.42 o 
   6   5  16      115.21      110.59     12.23 o 
   7   5  16        0.79       10.85      9.61 o 
   8   5  16        6.70        2.07     18.46 o 
   9   5  16        5.22        6.49     10.18 o 
  -4   6  16       64.72       81.76     16.77 o 
  -3   6  16      131.54      174.92     21.38 o 
  -2   6  16      214.39      215.26     22.47 o 
  -1   6  16      247.61      247.22     22.82 o 
   0   6  16       69.05       70.48     14.08 o 
   1   6  16       77.40       88.51     14.24 o 
   2   6  16        0.11        0.55      5.80 o 
   3   6  16       23.70       19.13      7.15 o 
   4   6  16      207.74      215.29     15.86 o 
   5   6  16      138.32      145.05     13.68 o 
   6   6  16      302.27      333.64     19.12 o 
   7   6  16      141.77      153.94     19.72 o 
   8   6  16       35.17       40.85     12.58 o 
   9   6  16        0.59      -11.33      7.56 o 
  -3   7  16       44.87       29.70     13.07 o 
  -2   7  16      139.96      152.87     19.90 o 
  -1   7  16      227.65      226.36     23.05 o 
   0   7  16      200.59      214.08     21.98 o 
   1   7  16      139.43      132.67     13.80 o 
   2   7  16       39.19       51.47     12.90 o 
   3   7  16       74.40       76.14     11.11 o 
   4   7  16       53.19       44.27      9.47 o 
   5   7  16      148.39      142.66     14.14 o 
   6   7  16      123.28      119.34     13.46 o 
   7   7  16      132.43      140.25     14.78 o 
   8   7  16       94.30      103.52     23.98 o 
   9   7  16       22.14       24.73     12.62 o 
  -2   8  16       25.32       30.75     13.29 o 
  -1   8  16      117.34      130.35     19.72 o 
   0   8  16      246.83      240.36     23.94 o 
   1   8  16       59.06       60.69     10.96 o 
   2   8  16      157.66      126.75     13.85 o 
   3   8  16       39.32       23.64     11.33 o 
   4   8  16       10.22       10.63     10.60 o 
   5   8  16       47.83       80.16     12.02 o 
   6   8  16      107.15      119.30     17.33 o 
   7   8  16       92.03       98.56     13.58 o 
   8   8  16       28.82       24.02     11.67 o 
  -1   9  16        4.64        8.94     11.97 o 
   0   9  16       86.27       90.71     29.48 o 
   1   9  16       63.92       65.83     15.33 o 
   2   9  16       98.30       98.44     13.23 o 
   3   9  16       22.65       26.03      8.65 o 
   4   9  16        0.82        0.07      6.48 o 
   5   9  16        0.08       -1.47      9.46 o 
   6   9  16        0.08       -5.48      7.30 o 
   7   9  16       35.07       26.07      9.48 o 
   1  10  16       50.13       43.70     14.95 o 
   2  10  16       30.80       33.86     10.48 o 
   3  10  16       76.53       87.35     13.48 o 
   4  10  16       36.81       46.96     11.16 o 
   5  10  16        0.91       -9.52      6.35 o 
   6  10  16        1.03        3.40      6.94 o 
  -5  -8  17       14.74       27.15     19.37 o 
  -4  -8  17        1.17      -10.04     11.72 o 
  -3  -8  17       31.57       39.85     21.13 o 
  -2  -8  17       27.26       36.40     14.32 o 
  -1  -8  17       12.83       29.46     20.25 o 
  -6  -7  17       15.79       -8.53     11.72 o 
  -5  -7  17       23.13       27.31     18.46 o 
  -4  -7  17       45.26       33.88     19.13 o 
  -3  -7  17        2.60       -2.79     10.26 o 
  -2  -7  17       25.58       38.65     13.18 o 
  -1  -7  17       47.77       43.11     13.57 o 
   0  -7  17       47.86       18.97     17.74 o 
   1  -7  17       26.03        0.56     17.46 o 
  -7  -6  17       44.29       46.24     21.13 o 
  -6  -6  17       86.37       90.29     24.59 o 
  -5  -6  17      104.63       53.89     21.05 o 
  -4  -6  17       49.36       62.34     20.53 o 
  -3  -6  17        4.65       -2.00      8.85 o 
  -2  -6  17        9.04       -3.75      9.80 o 
  -1  -6  17        3.47       -4.82      9.23 o 
   0  -6  17      100.44       98.02     24.75 o 
   1  -6  17      121.21      130.43     28.34 o 
   2  -6  17       43.93       43.73     21.01 o 
   3  -6  17       15.74       -8.45     13.91 o 
  -7  -5  17       19.71       25.71     19.29 o 
  -6  -5  17       68.45       81.12     23.56 o 
  -5  -5  17      136.72      187.75     31.45 o 
  -4  -5  17      247.71      248.50     34.08 o 
  -3  -5  17      115.39      109.25     15.95 o 
  -2  -5  17       30.18       47.21     12.57 o 
  -1  -5  17        2.38        6.71      8.94 o 
   0  -5  17       21.33       12.05     13.81 o 
   1  -5  17       84.49      103.60     24.71 o 
   2  -5  17       73.92       88.33     25.19 o 
   3  -5  17       66.72       66.61     22.48 o 
   4  -5  17       13.67       24.20     16.94 o 
  -8  -4  17        1.09       10.28     16.82 o 
  -7  -4  17        0.76       -8.21     13.07 o 
  -6  -4  17       97.61      115.32     27.07 o 
  -5  -4  17       60.91       28.46     15.98 o 
  -4  -4  17      130.99      127.76     25.51 o 
  -3  -4  17      358.48      392.79     23.23 o 
  -2  -4  17      354.13      355.96     21.84 o 
  -1  -4  17       36.20       49.34     14.19 o 
   0  -4  17        8.25        6.86      8.42 o 
   1  -4  17        1.70       -5.73      7.48 o 
   2  -4  17        0.23        7.89     13.99 o 
   3  -4  17      109.21      112.01     24.99 o 
   4  -4  17       74.81       33.20     17.74 o 
   5  -4  17       43.23       49.71     19.65 o 
  -8  -3  17       12.35      -14.11     13.99 o 
  -7  -3  17       36.79       36.71     18.50 o 
  -6  -3  17        1.63        0.32     13.83 o 
  -5  -3  17      113.44      141.27     26.91 o 
  -4  -3  17      288.31      306.37     35.95 o 
  -3  -3  17      211.15      227.97     30.57 o 
  -2  -3  17      123.26      171.18     17.43 o 
  -1  -3  17       68.58       67.20     12.13 o 
   0  -3  17      400.49      375.83     27.03 o 
   1  -3  17       50.85       86.46     13.69 o 
   2  -3  17       10.88       -0.20     10.76 o 
   3  -3  17       70.34       80.40     21.13 o 
   4  -3  17       19.38       -8.89     12.24 o 
   5  -3  17       95.39       92.76     23.88 o 
   6  -3  17       59.15       35.68     17.54 o 
  -8  -2  17       44.84       38.18     13.83 o 
  -7  -2  17       15.74        8.02      8.73 o 
  -6  -2  17       63.89       58.27     13.20 o 
  -5  -2  17       31.89       28.15     10.07 o 
  -4  -2  17       50.21       63.94     12.12 o 
  -3  -2  17      130.83      143.56     20.51 o 
  -2  -2  17      222.31      216.80     18.85 o 
  -1  -2  17      301.42      314.55     15.39 o 
   0  -2  17      215.09      226.80     14.46 o 
   1  -2  17      414.86      438.35     29.09 o 
   2  -2  17       29.61       37.39      7.97 o 
   3  -2  17        2.86        6.02      7.60 o 
   4  -2  17       36.49       44.20     11.23 o 
   5  -2  17       36.92       24.71     10.79 o 
   6  -2  17       55.13       42.95     13.05 o 
   7  -2  17       23.41       17.14     10.74 o 
  -8  -1  17       80.32       79.70     17.28 o 
  -7  -1  17       71.79       67.62     14.94 o 
  -6  -1  17       20.40       12.50     10.03 o 
  -5  -1  17        4.32        3.50      8.83 o 
  -4  -1  17        0.05        1.23      4.88 o 
  -3  -1  17        0.28      -11.40      9.13 o 
  -2  -1  17      208.25      226.24     18.95 o 
  -1  -1  17     2259.91     2309.45     45.99 o 
   0  -1  17      510.24      544.95     18.61 o 
   1  -1  17      292.50      296.40     14.97 o 
   2  -1  17      173.45      176.64     13.44 o 
   3  -1  17      245.74      201.61     18.13 o 
   4  -1  17        7.70        7.18     10.06 o 
   5  -1  17       34.76       35.57     11.51 o 
   6  -1  17       36.19       28.90     11.09 o 
   7  -1  17       42.36       30.34     17.62 o 
  -7   0  17       92.97       79.83     25.15 o 
  -6   0  17      168.65      201.34     21.67 o 
  -5   0  17      116.25      108.95     16.44 o 
  -4   0  17       57.02       52.00     12.14 o 
  -3   0  17        5.58       -1.17     13.05 o 
  -2   0  17       33.64       28.70      9.44 o 
  -1   0  17       61.55       88.52      9.62 o 
   0   0  17      309.20      328.83     15.57 o 
   1   0  17     1048.23     1048.19     27.35 o 
   2   0  17      394.82      377.59     15.99 o 
   3   0  17      101.94      127.01     22.97 o 
   4   0  17        7.78        1.99      7.09 o 
   5   0  17        1.45        0.93      7.67 o 
   6   0  17        5.64       20.94     13.71 o 
   7   0  17       28.91       26.62     12.04 o 
   8   0  17       83.57      109.11     18.73 o 
  -7   1  17       55.12       32.81     12.78 o 
  -6   1  17       96.41       91.48     16.28 o 
  -5   1  17      264.89      259.82     23.94 o 
  -4   1  17      289.97      323.71     36.35 o 
  -3   1  17      324.32      285.98     22.94 o 
  -2   1  17        8.65       14.44      8.54 o 
  -1   1  17        7.58        6.92      5.19 o 
   0   1  17       55.38       40.71      7.55 o 
   1   1  17      455.17      468.87     17.33 o 
   2   1  17      829.04      810.28     26.22 o 
   3   1  17      215.67      272.98     16.13 o 
   4   1  17      259.26      269.82     21.73 o 
   5   1  17      292.34      300.46     31.41 o 
   6   1  17       30.86       37.43     11.71 o 
   7   1  17        0.80       -1.51      7.84 o 
   8   1  17       11.32        7.04     10.17 o 
  -7   2  17       20.11       15.14     11.15 o 
  -6   2  17       79.76       83.30     28.42 o 
  -5   2  17      226.75      187.48     21.16 o 
  -4   2  17      321.57      328.54     26.39 o 
  -3   2  17      631.05      595.47     28.34 o 
  -2   2  17      299.16      334.86     24.88 o 
  -1   2  17      119.97      125.33     15.11 o 
   0   2  17      217.23      170.45     12.44 o 
   1   2  17       84.50       84.85      9.53 o 
   2   2  17      213.56      186.94     13.51 o 
   3   2  17      650.89      691.89     21.85 o 
   4   2  17      800.46      777.25     33.93 o 
   5   2  17      412.80      435.32     24.27 o 
   6   2  17       48.63       34.94     11.16 o 
   7   2  17        0.75       -6.64      7.72 o 
   8   2  17       11.78        7.85      9.27 o 
  -6   3  17        3.62       -1.97      9.83 o 
  -5   3  17       95.64       78.97     15.53 o 
  -4   3  17      239.67      194.03     20.81 o 
  -3   3  17      886.78      773.40     32.97 o 
  -2   3  17      457.35      425.05     24.59 o 
  -1   3  17      477.83      502.24     25.01 o 
   0   3  17      117.36      148.31     12.07 o 
   1   3  17       12.01       10.04      5.91 o 
   2   3  17       84.03       88.66      9.91 o 
   3   3  17      547.89      520.37     24.13 o 
   4   3  17      880.36      885.87     25.08 o 
   5   3  17      281.60      295.02     23.64 o 
   6   3  17      244.76      252.62     22.97 o 
   7   3  17       45.64       70.05     14.40 o 
   8   3  17        0.28        8.68      9.35 o 
   9   3  17        0.61        6.17      9.64 o 
  -5   4  17       18.05       26.76     11.23 o 
  -4   4  17       32.76       31.43     15.09 o 
  -3   4  17      302.42      267.75     24.01 o 
  -2   4  17      376.65      379.42     25.61 o 
  -1   4  17      190.03      190.68     28.72 o 
   0   4  17      319.93      310.74     16.19 o 
   1   4  17      164.95      176.39     13.67 o 
   2   4  17       19.11       34.49      7.72 o 
   3   4  17       37.33       42.58      8.20 o 
   4   4  17      192.96      167.94     13.66 o 
   5   4  17      174.89      173.78     13.98 o 
   6   4  17      202.47      180.71     19.49 o 
   7   4  17      220.81      243.60     23.67 o 
   8   4  17       44.10       26.65     10.99 o 
   9   4  17       13.08        6.41     10.26 o 
  -5   5  17        0.01       -8.33      9.60 o 
  -4   5  17        5.71        9.81     10.87 o 
  -3   5  17       20.45       10.32     11.88 o 
  -2   5  17      202.12      220.50     22.49 o 
  -1   5  17      346.42      382.59     47.67 o 
   0   5  17      346.02      288.44     23.72 o 
   1   5  17      339.16      324.90     17.74 o 
   2   5  17       66.27       51.24      9.04 o 
   3   5  17       78.41      104.83     11.82 o 
   4   5  17       69.00       62.36      9.73 o 
   5   5  17      233.07      273.58     16.84 o 
   6   5  17      219.46      184.66     22.36 o 
   7   5  17       95.50       80.20     23.30 o 
   8   5  17       94.56      102.56     17.05 o 
   9   5  17       23.22       19.20     12.02 o 
  -4   6  17        6.99        4.23     10.90 o 
  -3   6  17        0.02        3.90      9.85 o 
  -2   6  17       43.58       38.35     13.28 o 
  -1   6  17      176.54      177.35     20.51 o 
   0   6  17      338.63      360.63     25.44 o 
   1   6  17      789.36      761.63     44.88 o 
   2   6  17      385.09      401.67     29.11 o 
   3   6  17       25.36       38.63      9.54 o 
   4   6  17       12.77        6.58      6.63 o 
   5   6  17        2.46        4.26      6.41 o 
   6   6  17       57.79       47.58      9.57 o 
   7   6  17       56.57       69.60     20.99 o 
   8   6  17      105.53      123.50     19.05 o 
   9   6  17       33.12       28.78     13.35 o 
  -3   7  17        4.48       10.47     11.68 o 
  -2   7  17        0.53        2.71      9.43 o 
  -1   7  17       69.19       85.75     15.95 o 
   0   7  17      140.10      137.34     19.01 o 
   1   7  17      155.49      174.10     15.44 o 
   2   7  17      612.92      571.50     28.83 o 
   3   7  17      264.31      272.07     18.61 o 
   4   7  17      115.98      100.38     12.83 o 
   5   7  17       56.55       50.21     10.40 o 
   6   7  17        5.11       -1.10      6.82 o 
   7   7  17       15.54       18.72     17.44 o 
   8   7  17       37.61       38.93     15.41 o 
  -2   8  17       20.13        8.63     28.14 o 
  -1   8  17       12.22       19.13     12.56 o 
   0   8  17       91.76       60.27     14.66 o 
   1   8  17       22.33        8.59      9.92 o 
   2   8  17       73.06       45.13     23.62 o 
   3   8  17       84.49       78.62     14.79 o 
   4   8  17      179.58      176.22     16.37 o 
   5   8  17       74.45       75.75     11.71 o 
   6   8  17       12.53        5.04      7.59 o 
   7   8  17        2.88       -1.05      7.22 o 
   8   8  17        0.13      -10.92      8.91 o 
   0   9  17        4.57        9.92     11.23 o 
   1   9  17        3.99       -9.08      9.67 o 
   2   9  17       11.19       11.43      9.56 o 
   3   9  17       83.17       78.99     12.11 o 
   4   9  17      110.50      130.80     15.16 o 
   5   9  17       66.11       63.21     11.86 o 
   6   9  17       90.99       61.90     13.70 o 
   7   9  17       11.66       14.89      9.00 o 
   2  10  17        0.14        1.47     10.51 o 
   3  10  17       19.67       28.46      9.82 o 
   4  10  17       42.90       50.48     11.50 o 
   5  10  17       27.10       20.71     11.26 o 
  -3  -8  18        0.74        3.19     11.53 o 
  -5  -7  18        6.14      -15.90     10.60 o 
  -4  -7  18       52.60       58.52     21.68 o 
  -3  -7  18       53.63       46.17     13.81 o 
  -2  -7  18        5.55        7.81     11.33 o 
  -1  -7  18        0.13      -10.06      9.54 o 
   0  -7  18        0.14       -0.04     17.46 o 
   1  -7  18        1.45       -4.90     15.11 o 
  -6  -6  18       17.91       -3.19     14.03 o 
  -5  -6  18       29.11       20.05     16.50 o 
  -4  -6  18       58.27       60.79     20.49 o 
  -3  -6  18       40.14       50.86     16.08 o 
  -2  -6  18       66.03       59.84     14.17 o 
  -1  -6  18       50.88       56.12     14.48 o 
   0  -6  18       30.40       34.84     19.17 o 
   1  -6  18        0.74        2.75     15.27 o 
   2  -6  18        8.67       10.56     16.82 o 
  -7  -5  18       20.49       12.60     18.34 o 
  -6  -5  18        4.49        0.72     14.79 o 
  -5  -5  18        0.07       14.87     15.03 o 
  -4  -5  18       72.26       12.08     15.75 o 
  -3  -5  18       69.37       60.98     13.27 o 
  -2  -5  18      137.30      113.12     16.53 o 
  -1  -5  18      172.38      165.32     52.28 o 
   0  -5  18      133.41      102.57     16.11 o 
   1  -5  18       16.97       40.70     19.89 o 
   2  -5  18        4.33        5.58     14.71 o 
   3  -5  18        5.81        9.97     15.67 o 
   4  -5  18       12.06       29.94     18.62 o 
  -7  -4  18       60.69       26.07     17.86 o 
  -6  -4  18       25.84        9.41     15.47 o 
  -5  -4  18       26.96       47.83     20.05 o 
  -4  -4  18       30.71        4.38     14.67 o 
  -3  -4  18       63.26       54.29     18.18 o 
  -2  -4  18      373.37      405.62     48.73 o 
  -1  -4  18      203.15      208.99     20.25 o 
   0  -4  18      169.11      199.94     19.69 o 
   1  -4  18       13.51       30.02     15.86 o 
   2  -4  18      134.44      118.23     25.39 o 
   3  -4  18       30.13       28.98     17.58 o 
   4  -4  18        1.42        2.39     15.90 o 
   5  -4  18       11.77        1.20     13.03 o 
  -7  -3  18       99.78      102.32     25.91 o 
  -6  -3  18      237.03      172.80     30.61 o 
  -5  -3  18       75.66      131.30     26.59 o 
  -4  -3  18      111.46       92.20     22.40 o 
  -3  -3  18        9.50        3.67     12.95 o 
  -2  -3  18       97.73      112.29     14.80 o 
  -1  -3  18       45.68       57.21     11.77 o 
   0  -3  18      266.58      317.98     23.59 o 
   1  -3  18      417.96      403.00     22.30 o 
   2  -3  18      134.34      179.73     28.30 o 
   3  -3  18       59.76       55.65     19.21 o 
   4  -3  18       36.17       38.07     18.46 o 
   5  -3  18        1.56      -17.10     11.40 o 
   6  -3  18        0.02       -3.79     10.05 o 
  -7  -2  18        9.67       -0.12     14.47 o 
  -6  -2  18      260.60      223.84     22.42 o 
  -5  -2  18      458.28      416.02     25.66 o 
  -4  -2  18      216.44      216.62     19.80 o 
  -3  -2  18       20.09       32.78     10.22 o 
  -2  -2  18        1.73       -9.03      6.44 o 
  -1  -2  18       62.72       62.59      9.49 o 
   0  -2  18       71.91       75.86      9.97 o 
   1  -2  18      955.60      915.41     25.52 o 
   2  -2  18      647.86      698.55     28.12 o 
   3  -2  18      168.66      161.49     17.60 o 
   4  -2  18      145.59      144.26     17.84 o 
   5  -2  18       39.98       23.25      9.99 o 
   6  -2  18        0.40        8.89      9.71 o 
  -7  -1  18        9.92       13.77     11.04 o 
  -6  -1  18       26.23       43.34     13.03 o 
  -5  -1  18      132.35      127.12     17.32 o 
  -4  -1  18      338.75      312.79     37.03 o 
  -3  -1  18       61.63       90.04     22.74 o 
  -2  -1  18      876.35      863.47     39.44 o 
  -1  -1  18        0.42       20.98      6.59 o 
   0  -1  18        0.98        3.42      5.52 o 
   1  -1  18       34.95       38.41      8.00 o 
   2  -1  18      230.59      252.86     16.19 o 
   3  -1  18      709.53      727.31     43.13 o 
   4  -1  18      251.12      239.80     41.14 o 
   5  -1  18      129.37      148.80     18.59 o 
   6  -1  18        0.51       -4.15      8.15 o 
   7  -1  18        0.50       10.08     10.04 o 
  -7   0  18        6.11       10.63     11.55 o 
  -6   0  18       48.33       40.43     12.74 o 
  -5   0  18       52.50       77.98     14.86 o 
  -4   0  18      355.63      418.05     24.46 o 
  -3   0  18      152.43      124.91     15.92 o 
  -2   0  18      680.59      680.49     28.65 o 
  -1   0  18      606.52      668.66     20.76 o 
   0   0  18       29.08       34.92      7.62 o 
   1   0  18        0.06       -3.05      5.24 o 
   2   0  18       30.41       32.58      7.64 o 
   3   0  18      422.96      403.83     30.00 o 
   4   0  18      160.07      197.38     51.10 o 
   5   0  18      198.50      167.62     19.32 o 
   6   0  18      206.72      213.04     22.74 o 
   7   0  18       19.37       15.64     10.03 o 
  -7   1  18       21.84        6.64     10.94 o 
  -6   1  18        2.88       -4.09      8.47 o 
  -5   1  18       15.88       22.19     14.01 o 
  -4   1  18      219.04      252.14     23.46 o 
  -3   1  18      663.17      673.32     30.19 o 
  -2   1  18      274.66      303.61     23.35 o 
  -1   1  18      994.27     1003.95     36.17 o 
   0   1  18      712.45      748.67     21.95 o 
   1   1  18       43.07       63.09      8.84 o 
   2   1  18        8.73        9.21      5.95 o 
   3   1  18       59.00       75.71      9.77 o 
   4   1  18      133.73      137.19     16.69 o 
   5   1  18       39.22       46.30     11.75 o 
   6   1  18      175.00      188.91     20.93 o 
   7   1  18      141.49      115.11     24.57 o 
   8   1  18       11.07       10.63     11.09 o 
  -6   2  18       19.44       31.50     12.38 o 
  -5   2  18        6.66        6.19     10.44 o 
  -4   2  18        7.53       25.11     10.60 o 
  -3   2  18      313.61      340.61     40.30 o 
  -2   2  18      773.76      807.20     50.94 o 
  -1   2  18      687.26      624.94     28.43 o 
   0   2  18      604.19      623.16     20.00 o 
   1   2  18      320.36      329.32     15.32 o 
   2   2  18       58.58       69.27     12.77 o 
   3   2  18      214.75      216.11     15.15 o 
   4   2  18       55.63       75.32      9.79 o 
   5   2  18      238.85      171.01     20.97 o 
   6   2  18       46.20       19.58     10.27 o 
   7   2  18       40.60       48.39     16.10 o 
   8   2  18       73.17       78.78     21.09 o 
  -6   3  18       76.78       93.45     18.29 o 
  -5   3  18        9.31       12.16     10.59 o 
  -4   3  18        0.98       13.38     10.06 o 
  -3   3  18        3.71        0.30      8.90 o 
  -2   3  18      154.99      159.55     18.88 o 
  -1   3  18      403.17      392.93     23.53 o 
   0   3  18      244.89      264.04     28.68 o 
   1   3  18      714.13      717.59     22.34 o 
   2   3  18      242.95      242.19     14.72 o 
   3   3  18       89.37       81.37     23.17 o 
   4   3  18      158.17      176.89     14.13 o 
   5   3  18        9.77        8.51      8.32 o 
   6   3  18       76.23       74.82     14.28 o 
   7   3  18       50.85       46.07     13.30 o 
   8   3  18       68.41       69.87     15.01 o 
  -5   4  18       93.80       99.03     17.80 o 
  -4   4  18       28.89       29.15     12.18 o 
  -3   4  18        1.95        8.61     10.03 o 
  -2   4  18       12.99        7.72      9.47 o 
  -1   4  18       63.79       51.04     12.16 o 
   0   4  18      169.78      151.79     17.58 o 
   1   4  18      500.81      511.26     19.38 o 
   2   4  18      975.57     1022.21     41.21 o 
   3   4  18      208.34      205.69     15.30 o 
   4   4  18        4.53        4.44      5.78 o 
   5   4  18       43.04       61.87     11.00 o 
   6   4  18       10.79       15.46     13.09 o 
   7   4  18       71.21       98.07     26.29 o 
   8   4  18       33.00       26.06     11.00 o 
  -4   5  18       62.13       58.05     14.64 o 
  -3   5  18      111.03      110.11     17.40 o 
  -2   5  18       29.11       33.39     12.76 o 
  -1   5  18        6.48       -6.47      8.58 o 
   0   5  18      163.28      154.96     19.89 o 
   1   5  18      140.09      199.27     15.30 o 
   2   5  18       53.62       60.21      9.59 o 
   3   5  18      280.50      270.70     18.52 o 
   4   5  18      223.28      226.51     16.50 o 
   5   5  18       39.90       58.48      9.99 o 
   6   5  18        0.28       -7.89      8.30 o 
   7   5  18        6.63        0.46      9.50 o 
   8   5  18        8.49       -7.42     11.54 o 
  -4   6  18       39.64       31.55     14.14 o 
  -3   6  18       86.34       77.37     16.69 o 
  -2   6  18       66.02       43.53     15.90 o 
  -1   6  18       35.36       34.42     12.41 o 
   0   6  18        4.70       -0.35     12.50 o 
   1   6  18       38.53       53.50     13.13 o 
   2   6  18      125.30      151.58     14.25 o 
   3   6  18      221.99      201.17     16.21 o 
   4   6  18      306.59      331.99     28.91 o 
   5   6  18      201.53      192.11     16.18 o 
   6   6  18      109.65      129.54     14.05 o 
   7   6  18       35.98       42.94     12.88 o 
   8   6  18        0.21       -1.67      9.68 o 
  -3   7  18       71.12       94.41     25.93 o 
  -2   7  18       73.94       67.96     15.70 o 
  -1   7  18       60.75       31.74     13.57 o 
   0   7  18       59.30       59.37     14.43 o 
   1   7  18       45.11       46.16     11.97 o 
   2   7  18       44.33       29.34     11.09 o 
   3   7  18       43.20       72.52     11.32 o 
   4   7  18       99.66      109.77     12.85 o 
   5   7  18       76.80       69.68     11.30 o 
   6   7  18       83.55       91.74     14.07 o 
   7   7  18       93.65      114.12     18.28 o 
   8   7  18       19.74       20.26     12.56 o 
  -1   8  18      118.22      129.97     20.57 o 
   0   8  18       28.47       12.20     11.12 o 
   1   8  18       53.86       49.64     13.90 o 
   2   8  18        7.25        2.78      6.95 o 
   3   8  18        2.71        0.01      9.12 o 
   4   8  18       48.74       46.14     10.91 o 
   5   8  18       80.77       90.77     13.09 o 
   6   8  18       88.01       84.08     12.47 o 
   7   8  18       17.53        7.97      8.45 o 
   0   9  18       76.76       87.01     17.87 o 
   1   9  18       29.76       28.44     12.79 o 
   2   9  18       41.61       23.05     11.49 o 
   3   9  18        4.11        0.11      7.51 o 
   4   9  18        3.75       -2.15      7.10 o 
   5   9  18       18.31       10.89      9.09 o 
   6   9  18       52.51       52.27     25.00 o 
   7   9  18       31.71       39.87     10.83 o 
   4  10  18        5.96       -1.17     10.92 o 
  -5  -7  19        4.13       14.15     16.62 o 
  -4  -7  19        0.33        6.22     15.43 o 
  -3  -7  19       18.42      -11.41     10.15 o 
  -2  -7  19       28.08       34.45     14.32 o 
  -1  -7  19       27.54       34.24     21.13 o 
   0  -7  19       24.03       19.65     19.45 o 
  -6  -6  19       23.63       47.79     20.41 o 
  -5  -6  19       14.59       25.79     18.42 o 
  -4  -6  19        7.49      -11.96     11.64 o 
  -3  -6  19        0.06       -3.87     11.72 o 
  -2  -6  19       10.32       12.30     10.60 o 
  -1  -6  19       10.02       12.90     11.16 o 
   0  -6  19       69.09       62.58     20.61 o 
   1  -6  19       46.25       58.68     23.08 o 
   2  -6  19       12.38       -2.59     15.43 o 
  -6  -5  19       69.98       62.38     21.80 o 
  -5  -5  19       83.31       88.25     23.92 o 
  -4  -5  19       15.08       11.12     14.95 o 
  -3  -5  19       11.34        8.49     12.64 o 
  -2  -5  19        2.38      -13.07     17.92 o 
  -1  -5  19        0.32       -7.16      9.10 o 
   0  -5  19       42.56       56.25     13.79 o 
   1  -5  19       88.74       71.79     23.44 o 
   2  -5  19       28.68       24.91     17.10 o 
   3  -5  19       10.17       19.73     17.30 o 
  -7  -4  19       35.42       28.90     18.62 o 
  -6  -4  19       56.24       25.71     17.90 o 
  -5  -4  19      113.49       92.64     23.64 o 
  -4  -4  19      184.26      171.64     29.86 o 
  -3  -4  19      240.88      202.06     31.33 o 
  -2  -4  19       70.01       78.80     14.42 o 
  -1  -4  19        9.64        6.43     10.52 o 
   0  -4  19       22.91       10.49     11.28 o 
   1  -4  19        5.11      -11.64     12.16 o 
   2  -4  19       72.28       52.02     20.05 o 
   3  -4  19       71.10       71.07     21.96 o 
   4  -4  19       19.76       29.02     18.06 o 
  -7  -3  19        3.86       -3.43     15.15 o 
  -6  -3  19       62.54       61.71     21.56 o 
  -5  -3  19       83.49       80.08     23.28 o 
  -4  -3  19      236.65      210.59     31.93 o 
  -3  -3  19      493.36      496.59     39.26 o 
  -2  -3  19      201.96      211.54     30.14 o 
  -1  -3  19       60.36       44.00     11.44 o 
   0  -3  19        9.80       15.52      8.99 o 
   1  -3  19       25.61        8.37      8.73 o 
   2  -3  19       33.03       23.76     15.23 o 
   3  -3  19      134.73      119.34     26.11 o 
   4  -3  19       68.39       55.77     21.13 o 
   5  -3  19       28.66       32.69     18.38 o 
  -7  -2  19        5.66       17.82     17.94 o 
  -6  -2  19       17.20       -1.55     15.67 o 
  -5  -2  19       91.70       78.21     23.00 o 
  -4  -2  19      158.81      178.22     30.45 o 
  -3  -2  19      270.22      296.83     20.94 o 
  -2  -2  19      213.15      218.26     19.56 o 
  -1  -2  19      196.98      212.94     15.05 o 
   0  -2  19      485.80      511.65     19.70 o 
   1  -2  19       17.09       16.78      7.56 o 
   2  -2  19       28.90       36.54     10.90 o 
   3  -2  19       26.47       20.11      9.44 o 
   4  -2  19       69.87       64.93     13.97 o 
   5  -2  19       72.34       14.34     17.22 o 
   6  -2  19       61.55       58.82     15.35 o 
  -7  -1  19       39.23       35.61     12.93 o 
  -6  -1  19       38.77        6.13     10.21 o 
  -5  -1  19        7.04       19.85     10.09 o 
  -4  -1  19      116.61       74.31     34.06 o 
  -3  -1  19      153.17      144.50     16.88 o 
  -2  -1  19      475.45      486.21     24.80 o 
  -1  -1  19       56.07       48.75      9.14 o 
   0  -1  19      156.84      194.46     14.55 o 
   1  -1  19      181.82      169.66     14.01 o 
   2  -1  19       18.69       21.44      7.72 o 
   3  -1  19        2.74        4.23     10.78 o 
   4  -1  19       93.64      103.33     15.93 o 
   5  -1  19      210.19      209.99     22.08 o 
   6  -1  19       20.15        1.05      9.61 o 
   7  -1  19       54.64       35.96     12.87 o 
  -7   0  19       62.36       60.21     15.19 o 
  -6   0  19       91.76       95.08     32.85 o 
  -5   0  19       98.57       82.82     15.66 o 
  -4   0  19       20.31       16.77     15.45 o 
  -3   0  19       21.04       32.26     10.55 o 
  -2   0  19      131.18      169.59     18.24 o 
  -1   0  19      633.40      697.82     30.49 o 
   0   0  19       73.97       88.68     10.34 o 
   1   0  19      327.77      338.20     19.39 o 
   2   0  19      347.68      338.46     17.11 o 
   3   0  19        2.89        7.29      8.33 o 
   4   0  19        0.34        1.66      8.34 o 
   5   0  19       40.14       51.39     25.37 o 
   6   0  19       34.08       23.46     11.34 o 
   7   0  19       12.81       14.06     13.43 o 
  -6   1  19       72.42       88.06     17.01 o 
  -5   1  19      164.24      168.02     20.76 o 
  -4   1  19      124.32      134.76     26.87 o 
  -3   1  19       63.75       67.39     16.34 o 
  -2   1  19       12.69       -1.02     10.06 o 
  -1   1  19      327.34      348.58     32.19 o 
   0   1  19      827.16      830.68     35.96 o 
   1   1  19      830.11      874.11     24.81 o 
   2   1  19      565.95      553.92     29.38 o 
   3   1  19       93.19      107.11     11.69 o 
   4   1  19        3.06        4.27     12.72 o 
   5   1  19       76.73      103.69     15.97 o 
   6   1  19       20.59       25.84     11.67 o 
   7   1  19       21.30       39.35     13.23 o 
  -6   2  19       86.90      103.71     26.73 o 
  -5   2  19       44.96       49.97     13.56 o 
  -4   2  19      449.68      436.19     26.77 o 
  -3   2  19      117.94      120.20     17.34 o 
  -2   2  19      124.80      130.00     17.15 o 
  -1   2  19        0.68       -0.80      7.30 o 
   0   2  19      264.67      252.57     15.14 o 
   1   2  19      329.46      338.11     17.76 o 
   2   2  19      154.38      147.10     14.62 o 
   3   2  19      701.58      785.67     30.59 o 
   4   2  19      206.22      218.00     20.74 o 
   5   2  19      100.75       89.65     22.20 o 
   6   2  19        9.65        5.67      9.43 o 
   7   2  19       18.32       13.36     11.20 o 
   8   2  19       13.76       11.58     10.81 o 
  -5   3  19       38.63       40.52     13.63 o 
  -4   3  19       67.74       52.35     13.49 o 
  -3   3  19      347.79      338.26     33.62 o 
  -2   3  19      107.41       96.34     18.54 o 
  -1   3  19      127.75      130.74     24.75 o 
   0   3  19        0.22       -9.27      6.55 o 
   1   3  19      334.78      365.35     17.61 o 
   2   3  19      190.68      199.65     15.02 o 
   3   3  19      416.97      468.40     29.18 o 
   4   3  19      516.73      499.78     20.58 o 
   5   3  19      126.51      144.65     17.73 o 
   6   3  19       87.48       93.97     16.66 o 
   7   3  19       15.82       11.69     11.48 o 
   8   3  19        0.89       -8.22      8.57 o 
  -5   4  19       71.30       67.10     20.47 o 
  -4   4  19       30.80       34.42     13.05 o 
  -3   4  19      140.59      125.08     18.45 o 
  -2   4  19      167.01      193.40     24.10 o 
  -1   4  19       41.07       39.21     15.37 o 
   0   4  19      171.81      195.85     20.44 o 
   1   4  19        5.46       10.19      6.40 o 
   2   4  19      208.33      258.55     17.08 o 
   3   4  19       49.95       67.80     10.17 o 
   4   4  19      228.28      200.33     15.47 o 
   5   4  19      236.23      214.01     21.26 o 
   6   4  19      115.52      107.11     16.86 o 
   7   4  19       67.61       65.59     14.18 o 
   8   4  19        6.54       11.41     10.74 o 
  -4   5  19       16.95       18.92     14.79 o 
  -3   5  19       49.82       53.81     13.61 o 
  -2   5  19      219.35      218.46     23.47 o 
  -1   5  19      219.23      232.29     23.38 o 
   0   5  19       88.53       93.50     22.12 o 
   1   5  19      418.37      426.13     18.81 o 
   2   5  19       82.14       83.19     11.06 o 
   3   5  19       14.77       11.61      6.91 o 
   4   5  19       69.95       73.39     10.72 o 
   5   5  19      300.03      326.25     19.09 o 
   6   5  19      171.64      165.79     20.48 o 
   7   5  19       77.44       79.46     15.86 o 
   8   5  19       61.39      104.56     38.11 o 
  -3   6  19       19.49       21.80     12.14 o 
  -2   6  19       85.84       92.99     16.82 o 
  -1   6  19      298.35      320.19     31.87 o 
   0   6  19      157.81      176.22     20.50 o 
   1   6  19      103.05       94.30     15.82 o 
   2   6  19      189.31      217.17     17.00 o 
   3   6  19       49.05       62.03     12.90 o 
   4   6  19        3.68        6.79      6.89 o 
   5   6  19       36.24       53.10     11.57 o 
   6   6  19       76.26      115.79     33.94 o 
   7   6  19       90.10      101.09     23.86 o 
   8   6  19       40.87       30.38     17.82 o 
  -2   7  19       11.75       -4.23     10.64 o 
  -1   7  19       53.38       43.39     14.29 o 
   0   7  19      160.76      141.28     19.63 o 
   1   7  19      248.51      274.33     27.21 o 
   2   7  19       67.23       77.07     15.09 o 
   3   7  19       16.82        8.91      7.67 o 
   4   7  19        0.14        5.28      7.47 o 
   5   7  19        5.21       -6.05      7.06 o 
   6   7  19       17.74        7.67      7.72 o 
   7   7  19       66.72       67.21     16.08 o 
   8   7  19       47.28       36.57     14.28 o 
  -1   8  19        7.58       15.99     12.80 o 
   0   8  19       25.77       22.70     12.93 o 
   1   8  19       80.82       70.31     14.83 o 
   2   8  19       92.10       86.79     28.26 o 
   3   8  19      108.14      101.11     27.96 o 
   4   8  19       44.51       42.78     10.67 o 
   5   8  19        4.29        1.43      7.74 o 
   6   8  19        0.09        6.91      8.20 o 
   7   8  19        0.47        1.65     10.27 o 
   1   9  19       14.91       29.68     13.38 o 
   2   9  19       45.27       11.09     11.27 o 
   3   9  19       73.56       59.32     11.82 o 
   4   9  19      101.41      114.87     14.31 o 
   5   9  19       69.08       95.24     16.04 o 
   6   9  19        5.05        3.14      8.12 o 
  -3  -7  20       13.09       12.44     17.10 o 
  -2  -7  20        0.08       -1.89     11.32 o 
  -5  -6  20       11.50        1.36     15.19 o 
  -4  -6  20       46.53       44.53     20.21 o 
  -3  -6  20       48.32       61.71     21.84 o 
  -2  -6  20       12.73       12.79     11.59 o 
  -1  -6  20       18.80       20.05     12.28 o 
   0  -6  20        0.24        0.00     16.38 o 
   1  -6  20        5.69       26.67     19.01 o 
  -6  -5  20        6.97       31.05     18.30 o 
  -5  -5  20       24.62       42.69     20.29 o 
  -4  -5  20       42.12       34.24     17.70 o 
  -3  -5  20       41.56       54.73     20.05 o 
  -2  -5  20       67.74       68.15     14.60 o 
  -1  -5  20      110.98      138.11     19.11 o 
   0  -5  20       58.02       78.09     22.64 o 
   1  -5  20        8.39        2.63     14.91 o 
   2  -5  20       11.06        3.83     16.62 o 
   3  -5  20        4.91       32.53     18.26 o 
  -6  -4  20        0.80       13.95     17.62 o 
  -5  -4  20        4.10       -5.70     13.35 o 
  -4  -4  20       21.19       25.87     15.90 o 
  -3  -4  20       42.49       29.14     16.34 o 
  -2  -4  20      212.99      231.67     32.41 o 
  -1  -4  20      108.15      139.35     18.21 o 
   0  -4  20       75.87       79.78     14.64 o 
   1  -4  20       39.77       36.51     17.66 o 
   2  -4  20        2.09       -6.62     14.11 o 
   3  -4  20        0.84       20.29     16.38 o 
   4  -4  20       14.07      -17.22     11.48 o 
  -6  -3  20       15.60       -2.27     14.71 o 
  -5  -3  20       17.29      -14.71      9.97 o 
  -4  -3  20        0.00       -2.51     11.52 o 
  -3  -3  20        2.21        5.62     13.75 o 
  -2  -3  20      209.03      173.60     29.18 o 
  -1  -3  20      140.85      143.45     17.57 o 
   0  -3  20      114.19      106.24     17.16 o 
   1  -3  20      180.81      195.09     19.97 o 
   2  -3  20      125.23      138.44     26.91 o 
   3  -3  20       14.13        6.98     15.31 o 
   4  -3  20        0.96        2.79     14.39 o 
   5  -3  20        3.53      -17.16     11.44 o 
  -7  -2  20       12.59       14.23     17.50 o 
  -6  -2  20       28.99        9.85     15.71 o 
  -5  -2  20       57.85       59.31     20.65 o 
  -4  -2  20       13.07       -6.54     11.92 o 
  -3  -2  20        3.28        0.20     12.44 o 
  -2  -2  20       65.67       53.41     18.26 o 
  -1  -2  20       46.52       58.10     12.18 o 
   0  -2  20      201.63      226.88     31.87 o 
   1  -2  20      128.17      140.66     27.46 o 
   2  -2  20      169.00      190.90     29.54 o 
   3  -2  20       32.30       26.95     15.98 o 
   4  -2  20       37.88       43.93     19.21 o 
   5  -2  20        8.23       -1.83     13.35 o 
  -6  -1  20       68.55       75.94     23.28 o 
  -5  -1  20       79.18       78.16     14.32 o 
  -4  -1  20       80.09       85.05     18.44 o 
  -3  -1  20       61.54       64.91     13.53 o 
  -2  -1  20       12.96       21.26      9.59 o 
  -1  -1  20       26.72       21.59      9.81 o 
   0  -1  20      166.12      160.38     13.60 o 
   1  -1  20       43.31       27.60     11.12 o 
   2  -1  20       92.58      117.05     12.51 o 
   3  -1  20      187.76      198.35     29.66 o 
   4  -1  20       68.82       52.84     12.92 o 
   5  -1  20        9.75       17.79     20.57 o 
   6  -1  20        7.27        6.21     10.05 o 
  -6   0  20       85.48       82.68     16.21 o 
  -5   0  20      153.43      150.74     19.59 o 
  -4   0  20      152.88      136.26     18.53 o 
  -3   0  20      154.37      160.58     20.65 o 
  -2   0  20      109.76      109.60     15.99 o 
  -1   0  20        3.60        3.23      8.47 o 
   0   0  20       12.85        8.35      6.59 o 
   1   0  20      213.29      206.08     15.17 o 
   2   0  20      141.87      163.30     14.17 o 
   3   0  20      250.81      293.87     24.18 o 
   4   0  20      234.76      224.52     21.50 o 
   5   0  20       14.37       20.95     10.95 o 
   6   0  20       29.25       37.13     12.92 o 
   7   0  20        8.75       11.09     10.99 o 
  -6   1  20       25.83       23.38     12.25 o 
  -5   1  20       75.89       71.12     15.60 o 
  -4   1  20      311.05      313.63     26.44 o 
  -3   1  20       88.53       99.79     16.06 o 
  -2   1  20      424.54      409.78     25.35 o 
  -1   1  20      169.52      161.63     23.08 o 
   0   1  20      344.49      356.72     17.56 o 
   1   1  20        0.51        8.62      6.71 o 
   2   1  20      163.73      151.18     16.11 o 
   3   1  20      117.88      120.58     12.69 o 
   4   1  20      106.09      127.57     17.36 o 
   5   1  20      185.17      182.72     20.69 o 
   6   1  20       35.72       44.86     20.21 o 
   7   1  20       33.63       31.43     12.75 o 
  -6   2  20        4.94        4.67      9.75 o 
  -5   2  20        0.81       -8.29      9.20 o 
  -4   2  20      187.18      156.86     20.20 o 
  -3   2  20      248.67      274.12     24.63 o 
  -2   2  20      318.95      305.61     25.27 o 
  -1   2  20      470.66      477.12     25.87 o 
   0   2  20      168.32      214.36     20.95 o 
   1   2  20       61.58       80.02     11.25 o 
   2   2  20        0.16       -8.25      5.50 o 
   3   2  20      179.50      158.10     14.15 o 
   4   2  20       84.20      109.30     21.88 o 
   5   2  20      179.26      172.02     29.10 o 
   6   2  20       64.23       64.51     14.32 o 
   7   2  20       42.19       45.36     14.85 o 
  -5   3  20        6.86        5.38     10.88 o 
  -4   3  20        0.36      -11.64      8.51 o 
  -3   3  20      192.16      165.51     27.09 o 
  -2   3  20      221.19      229.25     22.81 o 
  -1   3  20      321.89      331.35     26.35 o 
   0   3  20      226.21      214.43     33.88 o 
   1   3  20      100.81       69.42     10.11 o 
   2   3  20      201.12      211.32     21.00 o 
   3   3  20        6.22        9.79      6.52 o 
   4   3  20       77.95       54.45     12.92 o 
   5   3  20       80.59       79.20     21.39 o 
   6   3  20      117.42      101.08     33.86 o 
   7   3  20       20.30       19.51     20.87 o 
   8   3  20       43.95       40.52     13.52 o 
  -4   4  20       20.41        6.37     10.96 o 
  -3   4  20       13.17       30.32     11.57 o 
  -2   4  20       41.06       32.79     12.07 o 
  -1   4  20      179.23      169.03     32.55 o 
   0   4  20      527.95      513.47     27.41 o 
   1   4  20      492.61      535.23     21.11 o 
   2   4  20      117.18      128.16     13.01 o 
   3   4  20       88.20       91.04     11.54 o 
   4   4  20       12.13       10.37      6.65 o 
   5   4  20        1.44        6.32      8.34 o 
   6   4  20       99.74      101.17     19.35 o 
   7   4  20      131.25      137.66     19.50 o 
   8   4  20       35.46       41.28     14.61 o 
  -4   5  20       12.23        9.18     11.67 o 
  -3   5  20       10.71        7.88     10.55 o 
  -2   5  20       10.61       21.61     11.62 o 
  -1   5  20       89.68       93.65     16.15 o 
   0   5  20      198.57      179.87     20.31 o 
   1   5  20      456.05      505.20     38.67 o 
   2   5  20      222.76      260.43     18.20 o 
   3   5  20      191.88      193.74     16.10 o 
   4   5  20       86.20      102.74     16.56 o 
   5   5  20        5.02        1.35      6.54 o 
   6   5  20        4.88       10.22      9.81 o 
   7   5  20       36.05       38.36     13.37 o 
   8   5  20       31.16       26.30     12.14 o 
  -3   6  20       44.47       57.92     16.32 o 
  -2   6  20       23.45       33.18     13.53 o 
  -1   6  20       22.47       29.93     12.84 o 
   0   6  20       37.77       44.33     12.74 o 
   1   6  20      104.77      102.87     16.91 o 
   2   6  20      215.22      184.28     16.31 o 
   3   6  20      186.65      212.01     17.55 o 
   4   6  20      199.82      224.70     22.63 o 
   5   6  20       27.21       14.99      8.55 o 
   6   6  20        0.11      -10.18      7.70 o 
   7   6  20        0.53      -10.16     12.60 o 
   8   6  20        4.01        9.12     11.61 o 
  -2   7  20       66.88       60.46     32.17 o 
  -1   7  20       28.81       14.05     12.08 o 
   0   7  20        0.64       -2.11      9.96 o 
   1   7  20        4.14       19.88     10.46 o 
   2   7  20       96.88      107.68     32.47 o 
   3   7  20      133.90      150.34     16.01 o 
   4   7  20       55.43       42.65     10.45 o 
   5   7  20       73.69       53.44     13.54 o 
   6   7  20       41.15       71.56     12.04 o 
   7   7  20        5.07       -5.80     10.04 o 
   0   8  20       20.63       18.76     12.72 o 
   1   8  20        3.67        4.77     12.42 o 
   2   8  20        0.52       -0.14      8.94 o 
   3   8  20       45.20       39.04     12.88 o 
   4   8  20       90.21      102.52     14.08 o 
   5   8  20      131.00      138.71     15.74 o 
   6   8  20       58.74       46.41     11.03 o 
   2   9  20        6.70       -1.25     10.32 o 
   3   9  20        0.94        3.66      8.16 o 
   4   9  20       11.44        6.09     10.22 o 
   5   9  20       24.19       29.72     10.06 o 
  -4  -6  21        1.40       20.21     19.17 o 
  -3  -6  21       36.43       33.12     19.29 o 
  -2  -6  21       22.89       36.13     13.75 o 
  -1  -6  21       20.18       28.34     19.89 o 
   0  -6  21        9.14       12.12     17.50 o 
  -5  -5  21       12.76       40.74     19.93 o 
  -4  -5  21        1.16       18.93     17.70 o 
  -3  -5  21        6.08        6.90     15.07 o 
  -2  -5  21        1.40       -8.61     13.83 o 
  -1  -5  21       16.34       26.48     22.66 o 
   0  -5  21       97.38       67.80     21.84 o 
   1  -5  21       34.87       40.26     20.05 o 
   2  -5  21       19.05       24.32     19.49 o 
  -6  -4  21       57.54       80.48     25.99 o 
  -5  -4  21       87.21       52.46     21.13 o 
  -4  -4  21       60.91       41.89     19.05 o 
  -3  -4  21       56.16       62.10     21.60 o 
  -2  -4  21        4.38        6.42     13.27 o 
  -1  -4  21        0.69        6.36      9.35 o 
   0  -4  21       53.25       55.72     13.28 o 
   1  -4  21       78.50      140.03     28.02 o 
   2  -4  21       57.72       37.31     19.21 o 
   3  -4  21       49.62       31.09     18.34 o 
  -6  -3  21       53.50       46.24     21.09 o 
  -5  -3  21       69.37       94.75     24.99 o 
  -4  -3  21       71.48      100.37     25.27 o 
  -3  -3  21      187.60      225.97     34.12 o 
  -2  -3  21       67.01       62.06     19.49 o 
  -1  -3  21        2.50       -0.61     14.85 o 
   0  -3  21       11.14       25.00     10.29 o 
   1  -3  21       49.83       47.87     19.05 o 
   2  -3  21       74.10       83.87     22.52 o 
   3  -3  21       80.41       89.01     23.56 o 
   4  -3  21       23.37       36.59     19.29 o 
  -6  -2  21       13.27       35.28     20.49 o 
  -5  -2  21       95.17      132.42     28.42 o 
  -4  -2  21       78.60       55.65     19.97 o 
  -3  -2  21      136.10      125.76     26.11 o 
  -2  -2  21      170.43      170.05     28.02 o 
  -1  -2  21       84.07       58.32     19.45 o 
   0  -2  21        6.04       -1.94      8.81 o 
   1  -2  21       35.04       31.14     10.66 o 
   2  -2  21       77.60       93.71     22.32 o 
   3  -2  21       23.54       43.17     18.50 o 
   4  -2  21       54.81       85.74     24.00 o 
   5  -2  21       52.02       85.90     24.79 o 
  -6  -1  21       15.06       23.08     12.33 o 
  -5  -1  21        3.91        0.67      7.28 o 
  -4  -1  21       84.55      105.15     16.19 o 
  -3  -1  21      235.06      280.13     24.09 o 
  -2  -1  21      293.07      344.47     25.73 o 
  -1  -1  21      185.68      190.22     19.25 o 
   0  -1  21       66.47       71.81     10.73 o 
   1  -1  21       34.01       19.39     11.18 o 
   2  -1  21        7.86        6.75      9.45 o 
   3  -1  21       21.69        9.72      9.41 o 
   4  -1  21       87.63       51.24     13.45 o 
   5  -1  21      104.71      132.76     22.58 o 
   6  -1  21       44.99       53.09     21.80 o 
  -6   0  21       10.01       10.05     11.90 o 
  -5   0  21        2.73       -2.92      9.47 o 
  -4   0  21       28.13       27.29     11.27 o 
  -3   0  21      108.23      108.80     16.52 o 
  -2   0  21      481.51      486.11     28.70 o 
  -1   0  21      309.39      313.58     24.42 o 
   0   0  21      243.69      268.47     17.56 o 
   1   0  21      290.60      345.59     18.20 o 
   2   0  21      236.48      284.53     18.29 o 
   3   0  21        2.76        4.17      9.35 o 
   4   0  21       57.29       58.04     13.85 o 
   5   0  21       71.27       62.92     14.58 o 
   6   0  21       62.47       90.38     17.18 o 
  -6   1  21       37.28       56.30     14.73 o 
  -5   1  21       37.58       44.21     14.41 o 
  -4   1  21        3.98       -2.39      8.45 o 
  -3   1  21       14.52       15.87     11.72 o 
  -2   1  21       57.97       71.98     14.40 o 
  -1   1  21      203.13      201.70     20.34 o 
   0   1  21      460.56      502.82     26.45 o 
   1   1  21      134.60      177.16     14.54 o 
   2   1  21      119.71      107.45     21.43 o 
   3   1  21       16.44       21.85     10.26 o 
   4   1  21        1.48       -4.66      8.79 o 
   5   1  21        6.54        1.70      9.67 o 
   6   1  21       34.69       25.60     11.62 o 
   7   1  21       92.52       95.15     18.34 o 
  -5   2  21       49.03       49.47     14.62 o 
  -4   2  21       40.07       28.38     12.90 o 
  -3   2  21        0.06      -10.96      9.57 o 
  -2   2  21        9.44       19.31     11.12 o 
  -1   2  21        5.12       -4.42      8.35 o 
   0   2  21      178.53      152.78     35.28 o 
   1   2  21      277.62      320.56     30.28 o 
   2   2  21      141.90      136.50     13.49 o 
   3   2  21      128.82      159.14     14.44 o 
   4   2  21       59.31       81.77     15.49 o 
   5   2  21        0.41       16.61     10.15 o 
   6   2  21        0.72        2.65      9.49 o 
   7   2  21       12.93        1.69     10.93 o 
  -5   3  21       17.84       27.79     13.27 o 
  -4   3  21      102.68       90.50     16.85 o 
  -3   3  21       35.19       42.47     13.11 o 
  -2   3  21        8.64        6.06      9.37 o 
  -1   3  21       27.23       16.33      9.96 o 
   0   3  21       63.01       44.08     14.37 o 
   1   3  21      234.43      219.80     16.23 o 
   2   3  21      293.80      300.20     17.70 o 
   3   3  21      284.86      288.83     38.55 o 
   4   3  21      179.19      187.98     16.08 o 
   5   3  21       27.13       12.45     10.32 o 
   6   3  21        2.22        4.68      9.15 o 
   7   3  21        2.90        2.38      9.62 o 
  -4   4  21       92.63       93.21     18.10 o 
  -3   4  21       74.09       64.45     15.73 o 
  -2   4  21       44.63       42.88     13.48 o 
  -1   4  21        7.51      -11.62     18.26 o 
   0   4  21        0.72        2.12      8.81 o 
   1   4  21       90.07       80.37     14.89 o 
   2   4  21      116.72      130.72     13.31 o 
   3   4  21       99.43       89.89     11.84 o 
   4   4  21       56.91       59.62     13.08 o 
   5   4  21      167.57      156.47     19.50 o 
   6   4  21       40.64       57.22     14.24 o 
   7   4  21        3.47        3.77     10.29 o 
  -3   5  21       84.33       73.02     23.02 o 
  -2   5  21       91.10       62.81     15.36 o 
  -1   5  21       28.47       13.50      9.93 o 
   0   5  21        5.91      -11.54      7.69 o 
   1   5  21        2.88       10.32     25.67 o 
   2   5  21       33.67       39.30      9.41 o 
   3   5  21      102.54       98.49     15.93 o 
   4   5  21      119.98      107.84     13.27 o 
   5   5  21      125.55      119.44     13.72 o 
   6   5  21       95.11       89.82     16.83 o 
   7   5  21        9.97       22.07     12.70 o 
  -2   6  21       89.16      112.56     19.86 o 
  -1   6  21      114.67      117.61     18.77 o 
   0   6  21       40.91       49.07     13.36 o 
   1   6  21       19.62       21.67     11.24 o 
   2   6  21        2.16        1.84      9.41 o 
   3   6  21       36.29       22.45      8.89 o 
   4   6  21      128.04      129.94     14.85 o 
   5   6  21       47.70       41.78     10.02 o 
   6   6  21       82.77       80.22     16.53 o 
   7   6  21       35.11       26.84     13.00 o 
  -1   7  21       58.04       65.50     16.44 o 
   0   7  21       97.52       78.24     25.27 o 
   1   7  21       93.52       82.83     15.95 o 
   2   7  21       34.24       32.17     18.02 o 
   3   7  21        5.17       13.60      8.42 o 
   4   7  21        6.68       15.62      8.76 o 
   5   7  21       38.69       22.76      9.63 o 
   6   7  21       37.34       48.69     14.05 o 
   7   7  21       76.80       53.49     15.38 o 
   0   8  21       53.30       41.62     15.36 o 
   1   8  21       87.64       83.34     16.82 o 
   2   8  21       52.25       51.56     13.98 o 
   3   8  21       15.90       14.37     10.51 o 
   4   8  21       19.59        3.76      8.15 o 
   5   8  21        0.64       -3.54      7.72 o 
   6   8  21        0.66        4.66      8.50 o 
  -2  -6  22        0.68       14.95     17.82 o 
  -4  -5  22       52.88       45.84     20.21 o 
  -3  -5  22       50.44       41.18     20.37 o 
  -2  -5  22       12.88       17.42     17.26 o 
  -1  -5  22       32.26       40.81     13.47 o 
   0  -5  22        0.07        9.21     14.99 o 
   1  -5  22        4.58        8.61     17.34 o 
  -5  -4  22       40.73       45.32     21.56 o 
  -4  -4  22       59.62       44.21     19.53 o 
  -3  -4  22       72.99       96.62     24.20 o 
  -2  -4  22       34.20       25.19     17.62 o 
  -1  -4  22       54.85       60.45     20.53 o 
   0  -4  22       18.30        6.76     10.32 o 
   1  -4  22        0.39        7.02     15.19 o 
   2  -4  22        5.66       14.47     16.22 o 
   3  -4  22       14.22       46.20     20.49 o 
  -5  -3  22        2.72      -10.60     12.36 o 
  -4  -3  22       14.14        3.95     15.35 o 
  -3  -3  22       62.92       48.47     19.85 o 
  -2  -3  22      154.89      159.21     28.94 o 
  -1  -3  22       83.08       65.29     20.81 o 
   0  -3  22       44.00       48.36     14.39 o 
   1  -3  22       31.94       22.32     15.79 o 
   2  -3  22       11.42       11.92     15.07 o 
   3  -3  22       21.99       15.07     16.58 o 
   4  -3  22       11.56        6.98     14.47 o 
  -6  -2  22       12.11       45.08     20.81 o 
  -5  -2  22        3.84        5.82     12.76 o 
  -4  -2  22        4.47      -14.99     10.56 o 
  -3  -2  22        6.66        6.50     13.51 o 
  -2  -2  22      103.82       98.82     23.72 o 
  -1  -2  22      274.58      299.56     36.11 o 
   0  -2  22      231.79      263.48     23.08 o 
   1  -2  22       71.66       94.12     20.69 o 
   2  -2  22       10.42       -1.12     13.39 o 
   3  -2  22        1.60       16.62     16.18 o 
   4  -2  22        3.02        5.54     15.35 o 
   5  -2  22        0.71        2.95     15.75 o 
  -6  -1  22       66.94       89.33     26.27 o 
  -5  -1  22       61.74       75.58     24.55 o 
  -4  -1  22        1.37      -11.58      7.72 o 
  -3  -1  22        4.08       14.05     10.07 o 
  -2  -1  22       46.96       47.13     17.84 o 
  -1  -1  22       99.98      114.81     16.32 o 
   0  -1  22      334.00      344.56     19.49 o 
   1  -1  22      310.93      344.03     24.96 o 
   2  -1  22      103.61      100.26     15.84 o 
   3  -1  22       80.90       65.47     17.30 o 
   4  -1  22       10.28        7.11     18.93 o 
   5  -1  22        1.14       -1.01      9.93 o 
  -5   0  22      112.84      115.96     18.54 o 
  -4   0  22       60.37       70.82     15.16 o 
  -3   0  22       39.97       52.14     13.21 o 
  -2   0  22       33.51       25.03     11.58 o 
  -1   0  22       79.66       78.99     14.23 o 
   0   0  22       37.35       45.59     12.07 o 
   1   0  22       71.09       69.29     13.22 o 
   2   0  22      155.61      176.97     20.40 o 
   3   0  22      162.38      165.65     20.08 o 
   4   0  22       82.19       94.90     17.02 o 
   5   0  22        0.56        2.33      9.75 o 
   6   0  22        0.40        0.16     10.30 o 
  -5   1  22      125.60      127.81     19.60 o 
  -4   1  22       81.29       74.82     15.72 o 
  -3   1  22      154.21      149.66     23.58 o 
  -2   1  22      111.11      114.93     28.26 o 
  -1   1  22       10.60       17.84      9.82 o 
   0   1  22       16.86       14.27      9.98 o 
   1   1  22       48.29       39.90      9.13 o 
   2   1  22      174.84      185.47     19.30 o 
   3   1  22       61.85       64.07     13.63 o 
   4   1  22      170.38      169.29     20.01 o 
   5   1  22       77.19      144.44     20.60 o 
   6   1  22        4.63        5.98      9.87 o 
  -5   2  22       19.26        2.62     14.53 o 
  -4   2  22      111.64      110.53     17.86 o 
  -3   2  22      101.51       78.78     15.93 o 
  -2   2  22      235.01      235.42     23.63 o 
  -1   2  22      165.24      184.08     20.91 o 
   0   2  22        1.37       -0.13     13.89 o 
   1   2  22        2.17       -3.36      8.04 o 
   2   2  22      110.70      134.01     13.72 o 
   3   2  22      186.92      176.98     15.80 o 
   4   2  22      118.43      118.81     49.57 o 
   5   2  22      131.65      158.80     20.51 o 
   6   2  22       53.46       62.11     15.42 o 
   7   2  22        1.64       11.29     11.71 o 
  -4   3  22       34.09       13.75     17.86 o 
  -3   3  22      112.37      122.42     20.19 o 
  -2   3  22      132.13      143.16     19.67 o 
  -1   3  22      149.06      148.74     19.41 o 
   0   3  22      159.54      118.18     17.46 o 
   1   3  22       32.86       26.53     11.32 o 
   2   3  22       70.42       69.82     10.65 o 
   3   3  22       22.67       24.26      8.04 o 
   4   3  22       71.47       64.75     14.19 o 
   5   3  22       28.98       31.48     12.02 o 
   6   3  22       44.86       50.05     13.97 o 
   7   3  22       55.55       36.21     14.47 o 
  -4   4  22        1.82        3.16      9.39 o 
  -3   4  22       55.14       77.46     16.35 o 
  -2   4  22       94.00      108.25     17.93 o 
  -1   4  22       81.91       76.58     26.17 o 
   0   4  22      358.60      319.39     37.23 o 
   1   4  22      201.90      186.21     20.77 o 
   2   4  22       49.73       52.19      9.90 o 
   3   4  22        8.49        5.46      7.11 o 
   4   4  22        6.56        3.18      7.98 o 
   5   4  22       49.04       37.96     19.83 o 
   6   4  22       33.63       42.32     14.17 o 
   7   4  22       55.11       75.85     16.65 o 
  -3   5  22        1.47       -7.28     10.47 o 
  -2   5  22       50.29       46.48     22.98 o 
  -1   5  22       51.54       42.47     12.80 o 
   0   5  22      157.85      157.10     19.73 o 
   1   5  22      245.95      232.29     27.13 o 
   2   5  22       84.08       77.36     14.74 o 
   3   5  22       28.62       10.91      8.14 o 
   4   5  22       18.66        8.35      8.13 o 
   5   5  22        1.62       15.08     10.03 o 
   6   5  22       68.24       77.47     15.92 o 
   7   5  22       29.80       16.37     10.99 o 
  -2   6  22        0.22        6.16     11.04 o 
  -1   6  22       38.05       31.81     12.99 o 
   0   6  22       21.32       23.99     14.85 o 
   1   6  22       69.87       87.29     35.22 o 
   2   6  22      132.57      117.53     17.77 o 
   3   6  22      138.36      144.73     15.00 o 
   4   6  22       26.41       27.84      9.31 o 
   5   6  22        1.48       -7.87      7.08 o 
   6   6  22        6.25        8.69     10.79 o 
   7   6  22        8.97        5.66     11.47 o 
   0   7  22       14.98       10.30     10.54 o 
   1   7  22       30.67       34.52     12.39 o 
   2   7  22       62.13       63.99     20.75 o 
   3   7  22       69.76       79.78     14.30 o 
   4   7  22       66.19       76.26     12.18 o 
   5   7  22       55.86       46.47     11.50 o 
   6   7  22       26.75       27.80     15.98 o 
   1   8  22        7.03        4.07     10.43 o 
   2   8  22       27.00       18.28     11.62 o 
   3   8  22       44.26       40.32     13.87 o 
   4   8  22       48.15       36.10     11.21 o 
   5   8  22       21.85       23.77     10.11 o 
  -3  -5  23       21.78       12.44     17.58 o 
  -2  -5  23       14.68       15.71     17.22 o 
  -1  -5  23       38.44       47.47     20.13 o 
   0  -5  23       21.39       60.51     22.40 o 
  -4  -4  23        5.88       35.36     18.97 o 
  -3  -4  23        2.40        1.67     14.47 o 
  -2  -4  23        0.40        0.56     14.27 o 
  -1  -4  23        9.61        4.31     13.79 o 
   0  -4  23       64.32      106.43     25.67 o 
   1  -4  23       29.40       14.95     17.26 o 
   2  -4  23       17.77        5.74     16.02 o 
  -5  -3  23       35.55       30.97     19.29 o 
  -4  -3  23       19.34       -4.19     13.27 o 
  -3  -3  23        3.81       13.39     16.70 o 
  -2  -3  23        5.81       10.80     14.43 o 
  -1  -3  23        0.05        3.27     13.87 o 
   0  -3  23        7.36       10.09     10.21 o 
   1  -3  23       52.81      109.62     25.15 o 
   2  -3  23       83.65       97.26     25.47 o 
   3  -3  23       18.71       40.34     20.49 o 
  -5  -2  23       41.26       39.90     19.89 o 
  -4  -2  23       24.34       31.05     17.86 o 
  -3  -2  23       66.66       51.42     18.89 o 
  -2  -2  23       31.22       14.39     16.46 o 
  -1  -2  23        0.20        7.85     12.95 o 
   0  -2  23        1.77        1.68      8.94 o 
   1  -2  23       14.07        8.29     14.19 o 
   2  -2  23       55.44       59.67     20.69 o 
   3  -2  23       44.49       61.98     22.64 o 
   4  -2  23       17.98       52.82     20.37 o 
  -5  -1  23       47.26       25.79     19.93 o 
  -4  -1  23       60.85       44.92     20.37 o 
  -3  -1  23       57.52       61.47     21.05 o 
  -2  -1  23      143.27      171.48     30.29 o 
  -1  -1  23       48.93       21.84     16.02 o 
   0  -1  23        1.92        3.99     11.60 o 
   1  -1  23        9.18       10.95     20.13 o 
   2  -1  23        1.46        2.09      9.47 o 
   3  -1  23       34.61       32.67     12.40 o 
   4  -1  23       18.94       14.67     16.90 o 
   5  -1  23       55.81       52.50     21.05 o 
  -5   0  23        9.59        4.59     10.72 o 
  -4   0  23       80.62       97.95     16.64 o 
  -3   0  23      138.35      147.30     21.86 o 
  -2   0  23      109.77      116.26     17.44 o 
  -1   0  23      148.60      138.11     18.81 o 
   0   0  23       38.21       40.85     12.35 o 
   1   0  23        0.05       -1.57      7.04 o 
   2   0  23        1.33       -4.52      6.91 o 
   3   0  23       43.98       36.99     16.38 o 
   4   0  23       69.54       76.97     15.85 o 
   5   0  23       18.46       26.77     12.97 o 
  -5   1  23        0.10       -6.88     10.21 o 
  -4   1  23        8.30        2.44      9.89 o 
  -3   1  23       65.99       57.82     25.07 o 
  -2   1  23      109.13       99.90     26.71 o 
  -1   1  23      117.49      144.52     18.90 o 
   0   1  23      131.41      133.34     25.27 o 
   1   1  23       56.67       61.44     10.40 o 
   2   1  23        3.65        1.43      7.50 o 
   3   1  23        3.76       -3.05      8.87 o 
   4   1  23       70.96       78.11     15.37 o 
   5   1  23       36.40        0.24     10.61 o 
   6   1  23       25.05       10.04     10.61 o 
  -4   2  23        3.22       14.11     11.09 o 
  -3   2  23        1.22       -5.06      9.24 o 
  -2   2  23       52.81       75.40     15.79 o 
  -1   2  23       96.78       89.05     16.31 o 
   0   2  23      188.31      226.91     24.59 o 
   1   2  23      224.96      207.07     30.31 o 
   2   2  23       78.67       67.43     11.04 o 
   3   2  23       70.40      100.07     19.09 o 
   4   2  23       14.13       14.58     10.79 o 
   5   2  23       22.84       45.23     15.43 o 
   6   2  23       18.87       23.21     12.40 o 
  -4   3  23       22.29       41.65     13.86 o 
  -3   3  23        8.14       26.79     12.82 o 
  -2   3  23       10.80      -10.29      8.69 o 
  -1   3  23       81.38       91.70     16.18 o 
   0   3  23       70.90       72.38     26.27 o 
   1   3  23      180.33      159.96     19.42 o 
   2   3  23      323.61      345.85     30.44 o 
   3   3  23       68.39       64.59     10.65 o 
   4   3  23       31.36       36.59     12.46 o 
   5   3  23        1.36      -11.58      7.72 o 
   6   3  23        9.35       -4.56      9.99 o 
  -3   4  23       42.36       43.02     13.95 o 
  -2   4  23        2.17        1.12     13.65 o 
  -1   4  23       19.43        4.98      9.41 o 
   0   4  23      178.07      184.08     34.60 o 
   1   4  23       78.00       90.92     22.60 o 
   2   4  23      186.00      215.80     22.02 o 
   3   4  23      128.03      148.94     16.96 o 
   4   4  23       71.29       61.10     10.86 o 
   5   4  23       53.35       47.57     19.39 o 
   6   4  23        0.05       -8.26      9.14 o 
  -2   5  23       24.18       20.98     12.78 o 
  -1   5  23       19.36       14.26     11.01 o 
   0   5  23        4.31       -6.83      8.20 o 
   1   5  23      131.90      157.01     20.23 o 
   2   5  23       89.18       91.99     16.17 o 
   3   5  23      125.57       99.38     27.22 o 
   4   5  23       90.44       89.70     12.90 o 
   5   5  23       90.37      109.41     18.14 o 
   6   5  23       30.61       14.60     15.29 o 
  -1   6  23       13.34        9.84     13.19 o 
   0   6  23       39.18       19.25     10.67 o 
   1   6  23        2.56       -3.87      8.33 o 
   2   6  23        6.15        5.37      9.23 o 
   3   6  23       60.21       46.75     10.95 o 
   4   6  23       89.93       96.16     14.07 o 
   5   6  23       57.01       75.10     12.44 o 
   6   6  23       35.30       21.92     11.95 o 
   0   7  23       34.19       21.23     11.72 o 
   1   7  23       31.55       38.48     13.38 o 
   2   7  23        2.77       -6.13      8.24 o 
   3   7  23       11.80        9.10      9.42 o 
   4   7  23       46.93       50.83     14.52 o 
   5   7  23       29.48       30.53     10.54 o 
  -3  -4  24       30.67       33.48     20.21 o 
  -2  -4  24       15.81       25.63     17.86 o 
  -1  -4  24        6.13        0.76     16.14 o 
   0  -4  24        3.33       21.88     17.50 o 
   1  -4  24        2.97       17.14     18.02 o 
  -4  -3  24       17.34       35.68     18.73 o 
  -3  -3  24       77.70       46.12     19.17 o 
  -2  -3  24       28.25       41.73     19.41 o 
  -1  -3  24       63.25       65.17     21.01 o 
   0  -3  24       19.28       14.75     15.31 o 
   1  -3  24       11.72       35.52     17.58 o 
   2  -3  24        2.01        2.19     15.31 o 
  -4  -2  24        7.19      -11.56     12.36 o 
  -3  -2  24       57.54       71.03     22.40 o 
  -2  -2  24       77.42       72.27     21.33 o 
  -1  -2  24       86.34       77.01     22.20 o 
   0  -2  24      121.81       76.81     21.33 o 
   1  -2  24       46.80       60.75     19.05 o 
   2  -2  24       14.68       13.11     15.11 o 
   3  -2  24        2.66       -4.98     15.19 o 
  -4  -1  24        2.23        7.81     14.27 o 
  -3  -1  24       14.79       -1.47     14.15 o 
  -2  -1  24       93.79      122.41     27.78 o 
  -1  -1  24      140.10      146.37     27.34 o 
   0  -1  24      181.20      224.86     32.73 o 
   1  -1  24       85.34       46.75     52.70 o 
   2  -1  24       30.59       44.29     18.77 o 
   3  -1  24        5.32        3.83     14.67 o 
   4  -1  24        0.42       -8.81     13.87 o 
  -4   0  24       17.72       15.01     11.33 o 
  -3   0  24        1.01        8.16     10.05 o 
  -2   0  24       11.85       29.31     12.16 o 
  -1   0  24       76.42       91.77     34.48 o 
   0   0  24       88.11       83.02     15.07 o 
   1   0  24      148.53      153.82     15.18 o 
   2   0  24      107.67      145.82     18.92 o 
   3   0  24       19.69       38.04     13.11 o 
   4   0  24        1.95        2.19     10.39 o 
   5   0  24        0.04       -6.52     10.79 o 
  -4   1  24       42.82       31.63     13.30 o 
  -3   1  24       16.47       -1.41     10.56 o 
  -2   1  24       15.23        5.70     10.34 o 
  -1   1  24        1.97        0.17      8.94 o 
   0   1  24       53.14       34.81     11.55 o 
   1   1  24       75.56       71.22     23.08 o 
   2   1  24      143.12      174.47     30.67 o 
   3   1  24      198.70      228.97     23.37 o 
   4   1  24       53.51       72.39     15.65 o 
   5   1  24       32.22       42.13     14.19 o 
  -4   2  24       40.83       40.90     14.56 o 
  -3   2  24       39.69       26.30     28.52 o 
  -2   2  24       36.49       57.64     21.60 o 
  -1   2  24       18.82       23.17     11.16 o 
   0   2  24       14.78        6.54     10.16 o 
   1   2  24       82.23       86.06     15.27 o 
   2   2  24       16.66       17.23      8.27 o 
   3   2  24       54.68       67.04     14.50 o 
   4   2  24       81.48       99.82     17.20 o 
   5   2  24       40.39       45.39     14.04 o 
   6   2  24       10.52        4.48     17.08 o 
  -3   3  24       87.66      106.87     18.70 o 
  -2   3  24       43.75       21.54     12.07 o 
  -1   3  24       25.30       35.48     13.46 o 
   0   3  24        4.48       -7.43     14.21 o 
   1   3  24        0.12      -12.11      8.08 o 
   2   3  24       23.71       11.89     10.38 o 
   3   3  24       37.79       30.11      9.01 o 
   4   3  24       84.43       91.34     16.93 o 
   5   3  24       20.81       12.48     11.82 o 
   6   3  24       17.97        1.28     13.51 o 
  -2   4  24       76.93       79.06     16.62 o 
  -1   4  24       38.64       49.02     13.97 o 
   0   4  24       31.36       16.30     16.92 o 
   1   4  24       24.52       13.69     10.76 o 
   2   4  24       13.42        2.87     10.10 o 
   3   4  24       25.65       13.37      8.38 o 
   4   4  24       54.28       64.02     14.38 o 
   5   4  24       64.54       67.44     16.11 o 
   6   4  24       23.82       12.43     13.05 o 
  -1   5  24       84.87       92.55     17.29 o 
   0   5  24       61.49       68.04     22.18 o 
   1   5  24       41.94       34.58     12.13 o 
   2   5  24        9.18       -4.32      7.81 o 
   3   5  24        1.01       -9.92      6.71 o 
   4   5  24        0.83       -6.18     11.16 o 
   5   5  24       33.72       44.72     13.94 o 
   6   5  24       40.28       45.53     14.91 o 
   0   6  24       86.94      104.07     29.52 o 
   1   6  24       50.36       32.89     12.07 o 
   2   6  24       72.38       84.26     17.70 o 
   3   6  24       12.18       10.65     10.72 o 
   4   6  24        0.03       -2.60      7.84 o 
   5   6  24        0.14       -0.16      9.93 o 
   2   7  24       54.25       37.65     13.51 o 
   3   7  24       67.65       48.47     14.73 o 
   4   7  24        5.45        8.19      8.55 o 
  -3  -3  25        5.59       -5.18     14.39 o 
  -2  -3  25       13.18        7.81     14.51 o 
  -1  -3  25       30.01       11.84     16.98 o 
   1  -3  25       36.37       55.53     22.80 o 
  -3  -2  25        3.72       35.20     18.02 o 
  -2  -2  25        1.22       -2.99     13.35 o 
  -1  -2  25       18.49        8.85     16.22 o 
   0  -2  25       49.52       62.34     20.77 o 
   1  -2  25       36.86       46.08     19.81 o 
   2  -2  25       79.40      178.42     31.97 o 
  -4  -1  25       28.72       23.96     18.26 o 
  -3  -1  25       47.47       52.38     19.25 o 
  -2  -1  25       14.88       19.77     16.26 o 
  -1  -1  25        2.90       -1.99     12.68 o 
   0  -1  25       44.67       71.95     20.97 o 
   1  -1  25       41.84       -0.84      8.69 o 
   2  -1  25       51.32       55.21     20.25 o 
   3  -1  25       56.47       63.70     22.04 o 
  -4   0  25       49.81       18.42     17.74 o 
  -3   0  25       78.05       92.10     20.19 o 
  -2   0  25       35.79       16.14     10.79 o 
  -1   0  25       26.59       16.19     12.66 o 
   0   0  25       10.58       -5.76     10.84 o 
   1   0  25        7.61       -7.80      9.00 o 
   2   0  25       23.82       40.88     12.82 o 
   3   0  25       97.44       92.35     23.16 o 
   4   0  25       74.53       83.45     17.96 o 
  -3   1  25       83.56       93.37     17.99 o 
  -2   1  25       90.54       95.03     17.37 o 
  -1   1  25       32.28       13.04     11.16 o 
   0   1  25       55.22       62.01     14.89 o 
   1   1  25        1.98       -2.08      9.51 o 
   2   1  25        1.42       11.41      7.25 o 
   3   1  25        7.33        5.49     10.40 o 
   4   1  25       26.60       14.55     12.05 o 
   5   1  25       41.35        9.64     12.19 o 
  -3   2  25       23.74       27.11     12.75 o 
  -2   2  25       59.84       85.75     21.58 o 
  -1   2  25      109.05      100.50     17.18 o 
   0   2  25       66.68       53.89     13.72 o 
   1   2  25       41.28       22.16     11.42 o 
   2   2  25        7.02       -3.93     15.61 o 
   3   2  25        0.13        4.22     10.26 o 
   4   2  25        0.22       -6.02      9.54 o 
   5   2  25       39.61       53.98     15.31 o 
  -2   3  25        9.59        3.54     10.88 o 
  -1   3  25       83.37       84.68     16.69 o 
   0   3  25      110.76      119.55     28.52 o 
   1   3  25       87.93       88.92     15.89 o 
   2   3  25       48.23       67.71     18.69 o 
   3   3  25       11.06        6.64      7.59 o 
   4   3  25        2.28       -5.69      9.74 o 
   5   3  25        5.88        1.77     11.64 o 
  -2   4  25        0.62      -13.75      9.17 o 
  -1   4  25       16.62       -5.79     18.75 o 
   0   4  25       59.33       67.52     15.49 o 
   1   4  25      123.23      117.27     18.53 o 
   2   4  25      111.39      108.38     18.01 o 
   3   4  25       59.17       56.52     12.01 o 
   4   4  25        7.73        1.27     10.24 o 
   5   4  25        3.03        2.05     10.14 o 
  -1   5  25        0.13       -5.39     25.03 o 
   0   5  25       12.87        6.83     10.57 o 
   1   5  25       40.96       41.51     13.98 o 
   2   5  25       48.33       47.49     14.35 o 
   3   5  25       57.93       69.20     14.53 o 
   4   5  25       66.11       73.66     12.87 o 
   5   5  25       14.11       17.17     12.06 o 
   1   6  25        5.12       13.92     11.16 o 
   2   6  25       36.89       13.14     11.72 o 
   3   6  25       39.33       32.82     12.47 o 
   4   6  25       64.67       60.39     12.85 o 
  -2  -2  26       21.95       28.74     18.10 o 
  -1  -2  26        9.23       45.52     20.49 o 
   0  -2  26        4.74       13.55     16.78 o 
  -2  -1  26       52.05       27.74     19.33 o 
  -1  -1  26       84.91       93.91     24.67 o 
   0  -1  26       12.57       24.00     17.34 o 
   2  -1  26        4.81        2.15     15.94 o 
  -3   0  26        9.21       23.92     16.18 o 
  -2   0  26       23.14       15.98     15.94 o 
  -1   0  26       63.96       94.71     25.11 o 
   0   0  26       75.62       68.36     22.00 o 
   1   0  26       18.54        1.73      9.27 o 
   2   0  26       38.74       62.44     14.97 o 
   3   0  26        1.69       20.17     17.30 o 
  -2   1  26       18.59       10.23     12.92 o 
  -1   1  26       12.59       26.37     13.45 o 
   0   1  26       98.11       82.44     23.04 o 
   1   1  26       82.02       53.60     16.38 o 
   2   1  26       62.68       66.97     21.84 o 
   3   1  26       17.39       22.91     13.04 o 
   4   1  26        0.36       -3.07     11.03 o 
  -2   2  26        0.00       -7.18      9.93 o 
  -1   2  26        3.21        1.76     10.38 o 
   0   2  26       47.40       37.20     19.21 o 
   1   2  26      101.74      124.44     18.93 o 
   2   2  26       40.41       32.97     13.57 o 
   3   2  26       68.33       40.90     17.28 o 
   4   2  26       42.39       83.53     19.49 o 
  -1   3  26        0.66        4.82     10.54 o 
   0   3  26        0.91       -7.53      9.68 o 
   1   3  26       42.36       33.57     12.92 o 
   2   3  26       66.12       57.99     14.78 o 
   3   3  26       59.48       35.85     19.05 o 
   4   3  26       96.77      129.26     19.92 o 
  -1   4  26       15.84       36.16     14.11 o 
   0   4  26        5.55        6.06      9.67 o 
   1   4  26        0.26       -8.20      9.81 o 
   2   4  26       21.87       21.21     11.77 o 
   3   4  26       63.22       79.41     16.13 o 
   4   4  26       22.69       12.13     14.81 o 
   1   5  26       10.53       22.62     12.62 o 
   2   5  26        0.42        4.83     11.56 o 
   3   5  26        7.39       26.76     11.81 o 
  -1  -1  27        5.25        0.44     14.31 o 
   0  -1  27       11.39      -15.43     13.83 o 
  -1   0  27        0.84       -1.59     14.51 o 
   0   0  27        7.65       -2.07     14.95 o 
   1   0  27        7.23       -4.42     13.67 o 
  -1   1  27       23.21       33.51     13.46 o 
   0   1  27        0.39        0.74     10.17 o 
   1   1  27        0.69        7.26     15.01 o 
   2   1  27       29.62       24.36     18.26 o 
  -1   2  27       25.83       34.43     13.71 o 
   0   2  27       10.92        1.53     10.51 o 
   1   2  27        0.08        3.67     17.62 o 
   2   2  27        0.53        3.14     10.26 o 
   3   2  27        6.71       37.87     19.41 o 
   0   3  27       48.02       48.64     14.83 o 
   1   3  27        5.35       -8.24     10.36 o 
   2   3  27        3.76        0.18     10.42 o 
   3   3  27        0.15       -9.85     17.14 o 
   1   4  27       55.24       45.77     14.65 o 
   2   4  27       15.13       20.28     15.73 o 
                                                 
